# Supplementary material for: Bis[4-(dimethyl­amino)­pyridinium] octa­aqua­chloridolanthanum(III) tetra­chloride trihydrate
Source: Acta Crystallogr Sect E Struct Rep Online. 2012 Oct 3;68(Pt 11):m1321–2. doi: 10.1107/S1600536812040901 (PMC3515091; doi:10.1107/S1600536812040901)
Supplement: Supplementary file 1 [file e-68-m1321-sup1.cif]

##############################################################################
#                                                                            #
# This CIF contains the data in a paper accepted for publication in          #
# Acta Crystallographica Section E. It conforms to the requirements of       #
# Notes for Authors for Acta Crystallographica Section E, and has been       #
# peer reviewed under the auspices of the IUCr Commission on Journals.       #
#                                                                            #
# Full details of the Crystallographic Information File format               #
# are given in the paper "The Crystallographic Information File (CIF):       #
# a New Standard Archive File for Crystallography" by S. R. Hall, F. H.      #
# Allen and I. D. Brown [Acta Cryst. (1991), A47, 655-685].                  #
#                                                                            #
# The current version of the core CIF dictionary is obtainable from          #
# ftp://ftp.iucr.org/pub/cif_core.dic.                                       #
#                                                                            #
# Software is freely available for graphical display of the structure(s)     #
# in this CIF. For information consult the CIF software page                 #
# http://www.iucr.org/resources/cif/software.                                #
#                                                                            #
# This file may be used for bona fide research purposes within the           #
# scientific community so long as proper attribution is given to the journal # 
# article from which it was obtained.                                        #
#                                                                            #
##############################################################################
data_I
_audit_creation_method     SHELXL97
_chemical_name_systematic
;
Bis[4-(dimethylamino)pyridinium] octaaquachloridolanthanum(III) tetrachloride
trihydrate
;
_chemical_name_common     ?
_chemical_formula_moiety     'Cl H16 La O8, 2(C7 H11 N2), 4(Cl), 3(H2 O)'
_chemical_formula_sum     'C14 H44 Cl5 La N4 O11'
_chemical_formula_iupac     '(C7 H11 N2)2 [La Cl (H2 O)8] Cl4 , 3H2 O'
_chemical_formula_weight     760.69
_chemical_melting_point     ?
_symmetry_cell_setting     triclinic
_symmetry_space_group_name_H-M     'P -1'
_symmetry_space_group_name_Hall     '-P 1'
loop_
    _symmetry_equiv_pos_site_id
    _symmetry_equiv_pos_as_xyz
    1 x,y,z
    2 -x,-y,-z
_cell_length_a     9.6741(4)
_cell_length_b     12.6695(7)
_cell_length_c     14.3601(7)
_cell_angle_alpha     68.354(5)
_cell_angle_beta     75.273(4)
_cell_angle_gamma     84.264(4)
_cell_volume     1582.16(15)
_cell_formula_units_Z     2
_cell_measurement_reflns_used     22004
_cell_measurement_theta_min     2.99
_cell_measurement_theta_max     28.26
_cell_measurement_temperature     180
_exptl_crystal_description     plate
_exptl_crystal_colour     colourless
_exptl_crystal_size_max     0.43
_exptl_crystal_size_mid     0.28
_exptl_crystal_size_min     0.08
_exptl_crystal_density_diffrn     1.597
_exptl_crystal_density_meas     ?
_exptl_crystal_density_method     'not measured'
_exptl_crystal_F_000     772
_exptl_absorpt_coefficient_mu     1.822
_exptl_absorpt_correction_type     multi-scan
_exptl_absorpt_process_details     '(CrysAlis PRO; Agilent, 2011)'
_exptl_absorpt_correction_T_min     0.548
_exptl_absorpt_correction_T_max     0.864
_exptl_special_details     ?
_diffrn_ambient_temperature     180
_diffrn_radiation_type     MoK\a
_diffrn_radiation_wavelength     0.71073
_diffrn_radiation_source     'Enhance (Mo) X-ray Source'
_diffrn_radiation_monochromator     'graphite'
_diffrn_measurement_device_type     'Oxford Xcalibur Sapphire1'
_diffrn_measurement_method     \w
_diffrn_detector_area_resol_mean     8.2632
_diffrn_reflns_number     33782
_diffrn_reflns_av_R_equivalents     0.0380
_diffrn_reflns_av_sigmaI/netI     0.0268
_diffrn_reflns_theta_min     3.00
_diffrn_reflns_theta_max     27.47
_diffrn_reflns_theta_full     27.47
_diffrn_measured_fraction_theta_max     0.985
_diffrn_measured_fraction_theta_full     0.985
_diffrn_reflns_limit_h_min     -12
_diffrn_reflns_limit_h_max     12
_diffrn_reflns_limit_k_min     -16
_diffrn_reflns_limit_k_max     16
_diffrn_reflns_limit_l_min     -18
_diffrn_reflns_limit_l_max     18
_diffrn_standards_number     ?
_diffrn_standards_interval_count     ?
_diffrn_standards_interval_time     ?
_diffrn_standards_decay_%     ?
_refine_special_details
;
 Refinement of F^2^ against ALL reflections.  The weighted R-factor wR and
 goodness of fit S are based on F^2^, conventional R-factors R are based
 on F, with F set to zero for negative F^2^. The threshold expression of
 F^2^ > 2sigma(F^2^) is used only for calculating R-factors(gt) etc. and is
 not relevant to the choice of reflections for refinement.  R-factors based
 on F^2^ are statistically about twice as large as those based on F, and R-
 factors based on ALL data will be even larger.
;
_reflns_number_total     7144
_reflns_number_gt     6518
_reflns_threshold_expression     I>2\s(I)
_refine_ls_structure_factor_coef     Fsqd
_refine_ls_matrix_type     full
_refine_ls_R_factor_all     0.0280
_refine_ls_R_factor_gt     0.0233
_refine_ls_wR_factor_gt     0.0533
_refine_ls_wR_factor_ref     0.0564
_refine_ls_goodness_of_fit_ref     1.113
_refine_ls_restrained_S_all     1.113
_refine_ls_number_reflns     7144
_refine_ls_number_parameters     320
_refine_ls_number_restraints     0
_refine_ls_hydrogen_treatment     constr
_refine_ls_weighting_scheme     calc
_refine_ls_weighting_details
       'calc w = 1/[\s^2^(Fo^2^)+(0.0257P)^2^+0.4439P] where P=(Fo^2^+2Fc^2^)/3'
_atom_sites_solution_hydrogens     geom
_atom_sites_solution_primary     direct
_atom_sites_solution_secondary     difmap
_refine_ls_shift/su_max     0.003
_refine_ls_shift/su_mean     0.000
_refine_diff_density_max     0.760
_refine_diff_density_min     -1.027
_refine_ls_extinction_method     none
_refine_ls_extinction_coef     ?
loop_
    _atom_type_symbol
    _atom_type_description
    _atom_type_scat_dispersion_real
    _atom_type_scat_dispersion_imag
    _atom_type_scat_source
    'C' 'C' 0.0033 0.0016
                         'International Tables Vol C Tables 4.2.6.8 and 6.1.1.4'
    'H' 'H' 0.0000 0.0000
                         'International Tables Vol C Tables 4.2.6.8 and 6.1.1.4'
    'N' 'N' 0.0061 0.0033
                         'International Tables Vol C Tables 4.2.6.8 and 6.1.1.4'
    'O' 'O' 0.0106 0.0060
                         'International Tables Vol C Tables 4.2.6.8 and 6.1.1.4'
    'Cl' 'Cl' 0.1484 0.1585
                         'International Tables Vol C Tables 4.2.6.8 and 6.1.1.4'
    'La' 'La' -0.2871 2.4523
                         'International Tables Vol C Tables 4.2.6.8 and 6.1.1.4'
_computing_data_collection     'CrysAlis PRO (Agilent, 2011)'
_computing_cell_refinement     'CrysAlis PRO (Agilent, 2011)'
_computing_data_reduction     'CrysAlis PRO (Agilent, 2011)'
_computing_structure_solution     'SIR92 (Altomare <i>et al.</i>, 1993)'
_computing_structure_refinement     'SHELXL97 (Sheldrick, 2008)'
_computing_molecular_graphics
;
ORTEPIII (Burnett & Johnson, 1996) and ORTEP-3 for Windows (Farrugia,
2012)
;
_computing_publication_material     'SHELXL97 (Sheldrick, 2008)'
loop_
    _atom_site_type_symbol
    _atom_site_label
    _atom_site_fract_x
    _atom_site_fract_y
    _atom_site_fract_z
    _atom_site_U_iso_or_equiv
    _atom_site_thermal_displace_type
    _atom_site_calc_flag
    _atom_site_refinement_flags
    _atom_site_occupancy
    _atom_site_disorder_assembly
    _atom_site_disorder_group
    La La1 0.983560(10)
                      0.467000(10)
                                 0.740190(10)
                                            0.01920(10)
                                                      Uani d . 1.000 . .
    Cl Cl5 1.19118(6) 0.36620(5) 0.61364(4) 0.0342(2) Uani d . 1.000 . .
    O O1 1.12672(17) 0.62452(14) 0.58572(13) 0.0428(6) Uani d . 1.000 . .
    O O2 0.95865(16) 0.45114(13) 0.92689(11) 0.0297(5) Uani d . 1.000 . .
    O O3 1.21742(15) 0.45676(15) 0.78883(12) 0.0346(5) Uani d . 1.000 . .
    O O4 0.97883(18) 0.26017(13) 0.86085(12) 0.0361(5) Uani d . 1.000 . .
    O O5 0.85068(17) 0.34195(15) 0.68566(14) 0.0436(6) Uani d . 1.000 . .
    O O6 0.71719(15) 0.46052(14) 0.83325(11) 0.0343(5) Uani d . 1.000 . .
    O O7 0.83661(17) 0.59127(14) 0.61058(12) 0.0374(5) Uani d . 1.000 . .
    O O8 0.93133(19) 0.65745(14) 0.76941(12) 0.0383(6) Uani d . 1.000 . .
    N N1 0.4241(2) 0.81063(18) 0.68388(17) 0.0442(7) Uani d . 1.000 . .
    N N2 0.4146(3) 1.15628(18) 0.59093(18) 0.0461(8) Uani d . 1.000 . .
    C C1 0.4218(2) 0.9227(2) 0.65305(18) 0.0322(7) Uani d . 1.000 . .
    C C2 0.5477(3) 0.9873(2) 0.62318(19) 0.0370(8) Uani d . 1.000 . .
    C C3 0.5401(3) 1.1014(2) 0.5933(2) 0.0416(8) Uani d . 1.000 . .
    C C4 0.2929(3) 1.0995(2) 0.6179(2) 0.0479(9) Uani d . 1.000 . .
    C C5 0.2927(3) 0.9862(2) 0.6480(2) 0.0436(9) Uani d . 1.000 . .
    C C6 0.2940(4) 0.7466(3) 0.7103(3) 0.0670(11) Uani d . 1.000 . .
    C C7 0.5568(4) 0.7456(2) 0.6892(3) 0.0618(11) Uani d . 1.000 . .
    N N3 0.4436(2) 0.07909(18) 0.85825(17) 0.0432(7) Uani d . 1.000 . .
    N N4 0.4840(2) -0.26628(19) 0.94889(18) 0.0473(8) Uani d . 1.000 . .
    C C8 0.4561(2) -0.0328(2) 0.88707(17) 0.0334(7) Uani d . 1.000 . .
    C C9 0.3378(2) -0.1043(2) 0.9155(2) 0.0395(8) Uani d . 1.000 . .
    C C10 0.3548(3) -0.2174(2) 0.9445(2) 0.0465(9) Uani d . 1.000 . .
    C C11 0.5998(3) -0.2022(2) 0.9229(2) 0.0444(8) Uani d . 1.000 . .
    C C12 0.5908(2) -0.0884(2) 0.89126(19) 0.0378(8) Uani d . 1.000 . .
    C C13 0.3050(3) 0.1370(3) 0.8590(3) 0.0613(11) Uani d . 1.000 . .
    C C14 0.5691(4) 0.1508(3) 0.8259(3) 0.0609(11) Uani d . 1.000 . .
    Cl Cl1 0.54269(5) 0.45268(5) 0.68027(4) 0.0344(2) Uani d . 1.000 . .
    Cl Cl2 0.91549(7) 0.13843(5) 0.59452(5) 0.0433(2) Uani d . 1.000 . .
    Cl Cl3 0.97602(7) 0.78867(5) 0.91759(4) 0.0388(2) Uani d . 1.000 . .
    Cl Cl4 0.65967(6) 0.50633(5) 1.04257(4) 0.0340(2) Uani d . 1.000 . .
    O O1W 0.42022(18) 0.63535(14) 0.50183(13) 0.0391(5) Uani d . 1.000 . .
    O O2W 0.9449(3) 0.06121(17) 0.82838(17) 0.0733(9) Uani d . 1.000 . .
    O O3W 0.9016(3) 0.86973(17) 0.62175(16) 0.0676(8) Uani d . 1.000 . .
    H H11 1.09960 0.68050 0.54710 0.0640 Uiso d R 1.000 . .
    H H12 1.20950 0.61670 0.56780 0.0640 Uiso d R 1.000 . .
    H H21 0.99110 0.39140 0.96650 0.0450 Uiso d R 1.000 . .
    H H22 0.88380 0.47160 0.96220 0.0450 Uiso d R 1.000 . .
    H H31 1.22900 0.46190 0.84310 0.0520 Uiso d R 1.000 . .
    H H32 1.29400 0.44680 0.74990 0.0520 Uiso d R 1.000 . .
    H H41 0.99590 0.24250 0.91960 0.0540 Uiso d R 1.000 . .
    H H42 0.96630 0.19990 0.85180 0.0540 Uiso d R 1.000 . .
    H H51 0.76890 0.35990 0.67430 0.0650 Uiso d R 1.000 . .
    H H52 0.88930 0.29500 0.65740 0.0650 Uiso d R 1.000 . .
    H H61 0.68810 0.48120 0.88450 0.0510 Uiso d R 1.000 . .
    H H62 0.65100 0.46360 0.80330 0.0510 Uiso d R 1.000 . .
    H H71 0.87490 0.61120 0.54710 0.0560 Uiso d R 1.000 . .
    H H72 0.75130 0.57010 0.62470 0.0560 Uiso d R 1.000 . .
    H H81 0.92450 0.71900 0.72020 0.0570 Uiso d R 1.000 . .
    H H82 0.95110 0.67060 0.81790 0.0570 Uiso d R 1.000 . .
    H H2 0.63590 0.95080 0.62430 0.0440 Uiso c R 1.000 . .
    H H2A 0.41240 1.22910 0.57180 0.0550 Uiso c R 1.000 . .
    H H3 0.62340 1.14270 0.57390 0.0500 Uiso c R 1.000 . .
    H H4 0.20700 1.13940 0.61560 0.0570 Uiso c R 1.000 . .
    H H5 0.20670 0.94860 0.66590 0.0520 Uiso c R 1.000 . .
    H H6A 0.22750 0.76040 0.76690 0.1010 Uiso c R 1.000 . .
    H H6B 0.31660 0.66700 0.72960 0.1010 Uiso c R 1.000 . .
    H H6C 0.25220 0.77020 0.65180 0.1010 Uiso c R 1.000 . .
    H H7A 0.61200 0.75610 0.62060 0.0920 Uiso c R 1.000 . .
    H H7B 0.53530 0.66650 0.72600 0.0920 Uiso c R 1.000 . .
    H H7C 0.61060 0.77130 0.72440 0.0920 Uiso c R 1.000 . .
    H H4A 0.49240 -0.33900 0.96850 0.0570 Uiso c R 1.000 . .
    H H9 0.24700 -0.07270 0.91420 0.0470 Uiso c R 1.000 . .
    H H10 0.27570 -0.26280 0.96190 0.0560 Uiso c R 1.000 . .
    H H11A 0.68830 -0.23740 0.92680 0.0530 Uiso c R 1.000 . .
    H H12A 0.67300 -0.04580 0.87200 0.0450 Uiso c R 1.000 . .
    H H13A 0.25120 0.10850 0.82580 0.0920 Uiso c R 1.000 . .
    H H13B 0.31940 0.21710 0.82290 0.0920 Uiso c R 1.000 . .
    H H13C 0.25350 0.12350 0.92890 0.0920 Uiso c R 1.000 . .
    H H14A 0.61670 0.13040 0.88130 0.0920 Uiso c R 1.000 . .
    H H14B 0.53970 0.22900 0.80830 0.0920 Uiso c R 1.000 . .
    H H14C 0.63330 0.14010 0.76690 0.0920 Uiso c R 1.000 . .
    H H11W 0.43610 0.61070 0.45270 0.0590 Uiso d R 1.000 . .
    H H21W 0.45310 0.59110 0.55210 0.0590 Uiso d R 1.000 . .
    H H12W 0.96180 -0.00920 0.85550 0.1100 Uiso d R 1.000 . .
    H H22W 0.94090 0.07510 0.76670 0.1100 Uiso d R 1.000 . .
    H H13W 0.92930 0.93010 0.62480 0.1010 Uiso d R 1.000 . .
    H H23W 0.94670 0.86620 0.56370 0.1010 Uiso d R 1.000 . .
loop_
    _atom_site_aniso_label
    _atom_site_aniso_U_11
    _atom_site_aniso_U_22
    _atom_site_aniso_U_33
    _atom_site_aniso_U_12
    _atom_site_aniso_U_13
    _atom_site_aniso_U_23
    La1 0.01990(10)
                  0.01900(10)
                            0.02020(10)
                                      0.00100(10)
                                                -0.00610(10)
                                                           -0.00820(10)
    Cl5 0.0366(3) 0.0363(3) 0.0326(3) 0.0084(2) -0.0054(2) -0.0195(3)
    O1 0.0333(9) 0.0315(10) 0.0442(10) 0.0023(7) 0.0006(7) 0.0014(8)
    O2 0.0320(8) 0.0342(9) 0.0248(7) 0.0070(7) -0.0090(6) -0.0129(7)
    O3 0.0220(7) 0.0563(11) 0.0345(8) 0.0010(7) -0.0080(6) -0.0258(8)
    O4 0.0578(11) 0.0232(9) 0.0292(8) -0.0007(7) -0.0161(7) -0.0077(7)
    O5 0.0318(8) 0.0492(11) 0.0738(13) 0.0131(8) -0.0257(8) -0.0438(10)
    O6 0.0251(7) 0.0533(11) 0.0307(8) 0.0001(7) -0.0078(6) -0.0214(8)
    O7 0.0343(8) 0.0452(11) 0.0312(8) 0.0027(7) -0.0141(7) -0.0083(8)
    O8 0.0621(11) 0.0244(9) 0.0325(9) 0.0036(8) -0.0162(8) -0.0124(7)
    N1 0.0510(13) 0.0267(12) 0.0516(13) -0.0011(10) -0.0022(10) -0.0167(10)
    N2 0.0626(15) 0.0242(11) 0.0532(14) 0.0006(10) -0.0205(11) -0.0114(10)
    C1 0.0363(12) 0.0279(12) 0.0336(12) 0.0008(10) -0.0043(9) -0.0153(10)
    C2 0.0324(12) 0.0374(14) 0.0396(13) 0.0019(10) -0.0075(10) -0.0130(11)
    C3 0.0449(14) 0.0366(15) 0.0413(14) -0.0113(12) -0.0094(11) -0.0093(12)
    C4 0.0444(15) 0.0405(16) 0.0643(18) 0.0127(12) -0.0178(13) -0.0249(14)
    C5 0.0326(12) 0.0411(16) 0.0624(17) -0.0019(11) -0.0070(12) -0.0267(14)
    C6 0.078(2) 0.0392(18) 0.082(2) -0.0244(16) -0.0016(18) -0.0250(17)
    C7 0.080(2) 0.0334(16) 0.068(2) 0.0189(15) -0.0171(17) -0.0187(15)
    N3 0.0473(12) 0.0294(12) 0.0466(12) 0.0040(10) -0.0076(10) -0.0096(10)
    N4 0.0484(13) 0.0284(12) 0.0572(14) 0.0009(10) -0.0025(11) -0.0133(11)
    C8 0.0348(12) 0.0335(13) 0.0300(11) 0.0025(10) -0.0070(9) -0.0102(10)
    C9 0.0262(11) 0.0425(15) 0.0491(15) 0.0028(10) -0.0077(10) -0.0170(12)
    C10 0.0385(14) 0.0438(17) 0.0563(17) -0.0104(12) -0.0038(12) -0.0193(14)
    C11 0.0366(13) 0.0414(16) 0.0491(15) 0.0077(11) -0.0074(11) -0.0130(13)
    C12 0.0267(11) 0.0382(15) 0.0451(14) -0.0026(10) -0.0058(10) -0.0123(12)
    C13 0.072(2) 0.0458(18) 0.067(2) 0.0261(16) -0.0248(17) -0.0222(16)
    C14 0.076(2) 0.0347(17) 0.0626(19) -0.0163(15) -0.0038(16) -0.0109(15)
    Cl1 0.0247(2) 0.0445(3) 0.0366(3) 0.0009(2) -0.0099(2) -0.0158(3)
    Cl2 0.0529(4) 0.0348(3) 0.0459(3) 0.0063(3) -0.0157(3) -0.0177(3)
    Cl3 0.0485(3) 0.0358(3) 0.0342(3) 0.0040(3) -0.0174(3) -0.0110(3)
    Cl4 0.0317(3) 0.0403(3) 0.0372(3) 0.0066(2) -0.0128(2) -0.0208(3)
    O1W 0.0455(10) 0.0304(9) 0.0404(9) 0.0044(7) -0.0106(8) -0.0125(8)
    O2W 0.138(2) 0.0342(12) 0.0592(13) 0.0006(13) -0.0433(14) -0.0167(10)
    O3W 0.1061(18) 0.0352(12) 0.0511(12) 0.0020(11) -0.0040(12) -0.0139(10)
_geom_special_details
;
 Bond distances, angles etc. have been calculated using the
 rounded fractional coordinates. All su's are estimated
 from the variances of the (full) variance-covariance matrix.
 The cell esds are taken into account in the estimation of
 distances, angles and torsion angles
;
loop_
    _geom_bond_atom_site_label_1
    _geom_bond_atom_site_label_2
    _geom_bond_site_symmetry_1
    _geom_bond_site_symmetry_2
    _geom_bond_distance
    _geom_bond_publ_flag
    La1 Cl5 . . 2.8829(6) no
    La1 O1 . . 2.5585(17) no
    La1 O2 . . 2.5632(15) no
    La1 O3 . . 2.5101(15) no
    La1 O4 . . 2.5505(17) no
    La1 O5 . . 2.5710(19) no
    La1 O6 . . 2.5775(15) no
    La1 O7 . . 2.5885(17) no
    La1 O8 . . 2.5786(19) no
    O1 H11 . . 0.7900 no
    O1 H12 . . 0.7800 no
    O2 H21 . . 0.8500 no
    O2 H22 . . 0.8500 no
    O3 H31 . . 0.8400 no
    O3 H32 . . 0.8400 no
    O4 H41 . . 0.8400 no
    O4 H42 . . 0.8500 no
    O5 H51 . . 0.8400 no
    O5 H52 . . 0.8500 no
    O6 H61 . . 0.8400 no
    O6 H62 . . 0.8500 no
    O7 H71 . . 0.8400 no
    O7 H72 . . 0.8400 no
    O8 H81 . . 0.8500 no
    O8 H82 . . 0.8400 no
    N1 C1 . . 1.322(4) no
    N1 C6 . . 1.456(5) no
    N1 C7 . . 1.458(4) no
    N2 C3 . . 1.339(4) no
    N2 C4 . . 1.336(4) no
    N2 H2A . . 0.8600 no
    N3 C8 . . 1.324(4) no
    N3 C14 . . 1.462(5) no
    N3 C13 . . 1.462(4) no
    N4 C10 . . 1.344(4) no
    N4 C11 . . 1.341(4) no
    O1W H11W . . 0.8500 no
    O1W H21W . . 0.8500 no
    N4 H4A . . 0.8600 no
    O2W H22W . . 0.8500 no
    O2W H12W . . 0.8500 no
    O3W H13W . . 0.8500 no
    O3W H23W . . 0.8500 no
    C1 C2 . . 1.418(4) no
    C1 C5 . . 1.419(4) no
    C2 C3 . . 1.348(4) no
    C4 C5 . . 1.338(4) no
    C2 H2 . . 0.9300 no
    C3 H3 . . 0.9300 no
    C4 H4 . . 0.9300 no
    C5 H5 . . 0.9300 no
    C6 H6B . . 0.9600 no
    C6 H6C . . 0.9600 no
    C6 H6A . . 0.9600 no
    C7 H7C . . 0.9600 no
    C7 H7A . . 0.9600 no
    C7 H7B . . 0.9600 no
    C8 C9 . . 1.412(3) no
    C8 C12 . . 1.422(3) no
    C9 C10 . . 1.342(4) no
    C11 C12 . . 1.343(4) no
    C9 H9 . . 0.9300 no
    C10 H10 . . 0.9300 no
    C11 H11A . . 0.9300 no
    C12 H12A . . 0.9300 no
    C13 H13B . . 0.9600 no
    C13 H13A . . 0.9600 no
    C13 H13C . . 0.9600 no
    C14 H14C . . 0.9600 no
    C14 H14A . . 0.9600 no
    C14 H14B . . 0.9600 no
loop_
    _geom_angle_atom_site_label_1
    _geom_angle_atom_site_label_2
    _geom_angle_atom_site_label_3
    _geom_angle_site_symmetry_1
    _geom_angle_site_symmetry_2
    _geom_angle_site_symmetry_3
    _geom_angle
    _geom_angle_publ_flag
    Cl5 La1 O1 . . . 70.83(4) no
    Cl5 La1 O2 . . . 130.08(4) no
    Cl5 La1 O3 . . . 72.34(4) no
    Cl5 La1 O4 . . . 78.77(4) no
    Cl5 La1 O5 . . . 71.63(4) no
    Cl5 La1 O6 . . . 142.42(4) no
    Cl5 La1 O7 . . . 101.27(4) no
    Cl5 La1 O8 . . . 139.80(4) no
    O1 La1 O2 . . . 122.67(5) no
    O1 La1 O3 . . . 77.88(5) no
    O1 La1 O4 . . . 146.68(6) no
    O1 La1 O5 . . . 112.45(6) no
    O1 La1 O6 . . . 130.10(5) no
    O1 La1 O7 . . . 65.71(5) no
    O1 La1 O8 . . . 70.66(6) no
    O2 La1 O3 . . . 65.87(5) no
    O2 La1 O4 . . . 68.56(5) no
    O2 La1 O5 . . . 124.62(6) no
    O2 La1 O6 . . . 70.04(5) no
    O2 La1 O7 . . . 128.53(5) no
    O2 La1 O8 . . . 65.90(5) no
    O3 La1 O4 . . . 80.24(6) no
    O3 La1 O5 . . . 135.98(6) no
    O3 La1 O6 . . . 135.89(5) no
    O3 La1 O7 . . . 142.78(6) no
    O3 La1 O8 . . . 88.74(6) no
    O4 La1 O5 . . . 68.67(6) no
    O4 La1 O6 . . . 82.76(6) no
    O4 La1 O7 . . . 135.63(6) no
    O4 La1 O8 . . . 133.68(5) no
    O5 La1 O6 . . . 71.22(6) no
    O5 La1 O7 . . . 69.44(6) no
    O5 La1 O8 . . . 135.28(6) no
    O6 La1 O7 . . . 70.55(5) no
    O6 La1 O8 . . . 74.49(6) no
    O7 La1 O8 . . . 72.67(6) no
    La1 O1 H11 . . . 130.00 no
    La1 O1 H12 . . . 119.00 no
    H11 O1 H12 . . . 111.00 no
    La1 O2 H21 . . . 117.00 no
    La1 O2 H22 . . . 123.00 no
    H21 O2 H22 . . . 108.00 no
    La1 O3 H31 . . . 126.00 no
    La1 O3 H32 . . . 121.00 no
    H31 O3 H32 . . . 113.00 no
    La1 O4 H41 . . . 121.00 no
    La1 O4 H42 . . . 131.00 no
    H41 O4 H42 . . . 109.00 no
    La1 O5 H51 . . . 121.00 no
    La1 O5 H52 . . . 126.00 no
    H51 O5 H52 . . . 110.00 no
    La1 O6 H61 . . . 122.00 no
    La1 O6 H62 . . . 122.00 no
    H61 O6 H62 . . . 112.00 no
    La1 O7 H71 . . . 119.00 no
    La1 O7 H72 . . . 114.00 no
    H71 O7 H72 . . . 112.00 no
    La1 O8 H81 . . . 121.00 no
    La1 O8 H82 . . . 124.00 no
    H81 O8 H82 . . . 111.00 no
    C1 N1 C6 . . . 121.2(2) no
    C1 N1 C7 . . . 121.9(2) no
    C6 N1 C7 . . . 116.8(3) no
    C3 N2 C4 . . . 121.0(2) no
    C3 N2 H2A . . . 119.00 no
    C4 N2 H2A . . . 120.00 no
    C8 N3 C14 . . . 121.1(2) no
    C13 N3 C14 . . . 116.7(3) no
    C8 N3 C13 . . . 122.3(2) no
    C10 N4 C11 . . . 120.3(3) no
    H11W O1W H21W . . . 112.00 no
    C11 N4 H4A . . . 120.00 no
    C10 N4 H4A . . . 120.00 no
    H12W O2W H22W . . . 108.00 no
    H13W O3W H23W . . . 107.00 no
    C2 C1 C5 . . . 115.6(2) no
    N1 C1 C2 . . . 122.3(2) no
    N1 C1 C5 . . . 122.0(2) no
    C1 C2 C3 . . . 120.3(3) no
    N2 C3 C2 . . . 121.1(3) no
    N2 C4 C5 . . . 121.1(3) no
    C1 C5 C4 . . . 120.9(3) no
    C3 C2 H2 . . . 120.00 no
    C1 C2 H2 . . . 120.00 no
    C2 C3 H3 . . . 119.00 no
    N2 C3 H3 . . . 119.00 no
    N2 C4 H4 . . . 119.00 no
    C5 C4 H4 . . . 119.00 no
    C4 C5 H5 . . . 119.00 no
    C1 C5 H5 . . . 120.00 no
    H6A C6 H6C . . . 109.00 no
    N1 C6 H6B . . . 109.00 no
    N1 C6 H6A . . . 109.00 no
    H6A C6 H6B . . . 109.00 no
    N1 C6 H6C . . . 109.00 no
    H6B C6 H6C . . . 109.00 no
    H7B C7 H7C . . . 109.00 no
    N1 C7 H7A . . . 109.00 no
    N1 C7 H7B . . . 109.00 no
    H7A C7 H7B . . . 109.00 no
    H7A C7 H7C . . . 109.00 no
    N1 C7 H7C . . . 110.00 no
    N3 C8 C9 . . . 122.6(2) no
    N3 C8 C12 . . . 121.6(2) no
    C9 C8 C12 . . . 115.8(2) no
    C8 C9 C10 . . . 120.8(2) no
    N4 C10 C9 . . . 121.3(3) no
    N4 C11 C12 . . . 121.5(3) no
    C8 C12 C11 . . . 120.3(2) no
    C10 C9 H9 . . . 120.00 no
    C8 C9 H9 . . . 120.00 no
    N4 C10 H10 . . . 119.00 no
    C9 C10 H10 . . . 119.00 no
    N4 C11 H11A . . . 119.00 no
    C12 C11 H11A . . . 119.00 no
    C11 C12 H12A . . . 120.00 no
    C8 C12 H12A . . . 120.00 no
    N3 C13 H13B . . . 109.00 no
    H13A C13 H13C . . . 109.00 no
    N3 C13 H13C . . . 109.00 no
    H13A C13 H13B . . . 110.00 no
    N3 C13 H13A . . . 110.00 no
    H13B C13 H13C . . . 109.00 no
    N3 C14 H14C . . . 110.00 no
    H14A C14 H14C . . . 109.00 no
    H14B C14 H14C . . . 109.00 no
    H14A C14 H14B . . . 109.00 no
    N3 C14 H14A . . . 109.00 no
    N3 C14 H14B . . . 109.00 no
loop_
    _geom_torsion_atom_site_label_1
    _geom_torsion_atom_site_label_2
    _geom_torsion_atom_site_label_3
    _geom_torsion_atom_site_label_4
    _geom_torsion_site_symmetry_1
    _geom_torsion_site_symmetry_2
    _geom_torsion_site_symmetry_3
    _geom_torsion_site_symmetry_4
    _geom_torsion
    _geom_torsion_publ_flag
    C6 N1 C1 C2 . . . . -177.6(3) no
    C7 N1 C1 C2 . . . . -0.1(4) no
    C6 N1 C1 C5 . . . . 2.6(4) no
    C7 N1 C1 C5 . . . . -179.9(3) no
    C3 N2 C4 C5 . . . . 0.0(4) no
    C4 N2 C3 C2 . . . . -0.2(4) no
    C13 N3 C8 C9 . . . . 3.4(4) no
    C13 N3 C8 C12 . . . . -176.6(3) no
    C14 N3 C8 C12 . . . . 2.2(4) no
    C14 N3 C8 C9 . . . . -177.9(3) no
    C11 N4 C10 C9 . . . . -0.8(4) no
    C10 N4 C11 C12 . . . . -0.5(4) no
    C5 C1 C2 C3 . . . . 0.5(4) no
    N1 C1 C2 C3 . . . . -179.3(2) no
    C2 C1 C5 C4 . . . . -0.8(4) no
    N1 C1 C5 C4 . . . . 179.1(2) no
    C1 C2 C3 N2 . . . . -0.1(4) no
    N2 C4 C5 C1 . . . . 0.5(4) no
    C12 C8 C9 C10 . . . . 0.1(4) no
    N3 C8 C9 C10 . . . . -179.9(2) no
    N3 C8 C12 C11 . . . . 178.6(2) no
    C9 C8 C12 C11 . . . . -1.4(3) no
    C8 C9 C10 N4 . . . . 1.0(4) no
    N4 C11 C12 C8 . . . . 1.6(4) no
loop_
    _geom_hbond_atom_site_label_D
    _geom_hbond_atom_site_label_H
    _geom_hbond_atom_site_label_A
    _geom_hbond_site_symmetry_A
    _geom_hbond_distance_DH
    _geom_hbond_distance_HA
    _geom_hbond_distance_DA
    _geom_hbond_angle_DHA
    _geom_hbond_publ_flag
    N2 H2A Cl5 1_465 0.8600 2.7100 3.314(3) 129.00 yes
    N2 H2A O1W 2_676 0.8600 2.2400 2.909(3) 134.00 yes
    N4 H4A Cl4 1_545 0.8600 2.5100 3.213(2) 140.00 yes
    N4 H4A Cl4 2_657 0.8600 2.7700 3.418(3) 133.00 yes
    O1 H11 Cl2 2_766 0.7900 2.4600 3.2316(19) 165.00 yes
    O1 H12 O1W 1_655 0.7800 2.0100 2.784(2) 167.00 yes
    O2W H12W Cl3 1_545 0.8500 2.3800 3.222(2) 169.00 yes
    O3W H13W Cl2 1_565 0.8500 2.5100 3.293(2) 153.00 yes
    O2 H21 Cl3 2_767 0.8500 2.3200 3.1537(17) 166.00 yes
    O1W H21W Cl1 . 0.8500 2.3100 3.1538(19) 173.00 yes
    O2 H22 Cl4 . 0.8500 2.2700 3.1023(17) 168.00 yes
    O2W H22W Cl2 . 0.8500 2.3700 3.213(2) 172.00 yes
    O3W H23W Cl2 2_766 0.8500 2.3400 3.193(2) 176.00 yes
    O3 H31 Cl4 2_767 0.8400 2.3400 3.1471(17) 160.00 yes
    O3 H32 Cl1 1_655 0.8400 2.3600 3.1413(16) 157.00 yes
    O4 H41 Cl3 2_767 0.8400 2.3100 3.1459(17) 173.00 yes
    O4 H42 O2W . 0.8500 1.9500 2.791(3) 178.00 yes
    O5 H51 Cl1 . 0.8400 2.3800 3.1707(19) 158.00 yes
    O5 H52 Cl2 . 0.8500 2.4300 3.241(2) 160.00 yes
    O6 H61 Cl4 . 0.8400 2.3500 3.1708(17) 164.00 yes
    O6 H62 Cl1 . 0.8500 2.3200 3.1250(16) 158.00 yes
    O7 H71 Cl5 2_766 0.8400 2.4600 3.1402(17) 139.00 yes
    O7 H72 Cl1 . 0.8400 2.4100 3.2287(18) 162.00 yes
    O8 H81 O3W . 0.8500 1.9400 2.786(3) 172.00 yes
    O8 H82 Cl3 . 0.8400 2.4800 3.2711(19) 156.00 yes
    C11 H11A Cl3 1_545 0.9300 2.8000 3.612(3) 147.00 yes
    C14 H14B Cl1 . 0.9600 2.7500 3.639(4) 154.00 yes
_iucr_refine_instructions_details
;
TITL I10 in P-1
CELL  0.71073   9.6741  12.6695  14.3601   68.354   75.273   84.264
ZERR     2.00   0.0004   0.0007   0.0007    0.005    0.004    0.004
LATT   1
SFAC  C    H    N    O    CL   LA
UNIT  28   88   8    22   10   2
MERG   2
SHEL 40 0.77
EQIV $1 -x+1, -y+2, -z+1
EQIV $2   x-1, y+1, z
EQIV $3   x, y-1, z
EQIV $4    -x+1, -y, -z+2
EQIV $5   -x+1, -y+1, -z+1
EQIV $6    -x+2, -y+1, -z+1
EQIV $7     x, y+1, z
EQIV $8      x+1, y, z
EQIV $9     -x+2, -y+1, -z+2
HTAB N2 O1W_$1
HTAB N2 Cl5_$2
HTAB N4 Cl4_$3
HTAB N4 Cl4_$4
HTAB O1W Cl1
HTAB O1W Cl1_$5
HTAB O2W Cl3_$3
HTAB O2W Cl2
HTAB O3W Cl2_$6
HTAB O3W Cl2_$7
HTAB O1 Cl2_$6
HTAB O1 O1W_$8
HTAB O8 O3W
HTAB O8 Cl3
HTAB O3 Cl4_$9
HTAB O3 Cl1_$8
HTAB O2 Cl4
HTAB O2 Cl3_$9
HTAB O6 Cl4
HTAB O6 Cl1
HTAB O4 Cl3_$9
HTAB O4 O2W
HTAB O5 Cl1
HTAB O5 Cl2
HTAB O7 Cl5_$6
HTAB O7 Cl1
FMAP   2
PLAN   25
SIZE     0.08   0.28   0.43
ACTA    55.00
BOND $H
L.S.   4
TEMP   -20.00
WGHT    0.025700    0.443900
FVAR       3.54928
C5    1    0.292659    0.986209    0.648005    11.00000    0.03256    0.04112 =
         0.06238   -0.02667   -0.00699   -0.00189
AFIX  43
H5    2    0.206720    0.948564    0.665907    11.00000   -1.20000
AFIX   0
C4    1    0.292939    1.099513    0.617852    11.00000    0.04438    0.04049 =
         0.06430   -0.02485   -0.01783    0.01275
AFIX  43
H4    2    0.207035    1.139416    0.615591    11.00000   -1.20000
AFIX   0
C3    1    0.540075    1.101356    0.593265    11.00000    0.04486    0.03665 =
         0.04129   -0.00930   -0.00939   -0.01129
AFIX  43
H3    2    0.623441    1.142691    0.573878    11.00000   -1.20000
AFIX   0
C2    1    0.547723    0.987318    0.623183    11.00000    0.03241    0.03738 =
         0.03956   -0.01295   -0.00745    0.00191
AFIX  43
H2    2    0.635919    0.950792    0.624275    11.00000   -1.20000
AFIX   0
C1    1    0.421768    0.922660    0.653046    11.00000    0.03635    0.02787 =
         0.03359   -0.01533   -0.00426    0.00081
C6    1    0.294020    0.746622    0.710258    11.00000    0.07786    0.03916 =
         0.08248   -0.02505   -0.00161   -0.02441
AFIX 137
H6A   2    0.227479    0.760390    0.766860    11.00000   -1.50000
H6B   2    0.316578    0.667042    0.729551    11.00000   -1.50000
H6C   2    0.252240    0.770219    0.651760    11.00000   -1.50000
AFIX   0
C7    1    0.556835    0.745565    0.689155    11.00000    0.07957    0.03338 =
         0.06788   -0.01872   -0.01711    0.01893
AFIX 137
H7A   2    0.612026    0.756057    0.620630    11.00000   -1.50000
H7B   2    0.535300    0.666485    0.725952    11.00000   -1.50000
H7C   2    0.610582    0.771325    0.724354    11.00000   -1.50000
AFIX   0
C8    1    0.456094   -0.032807    0.887069    11.00000    0.03480    0.03347 =
         0.02999   -0.01016   -0.00701    0.00251
C9    1    0.337761   -0.104318    0.915545    11.00000    0.02619    0.04248 =
         0.04914   -0.01704   -0.00772    0.00277
AFIX  43
H9    2    0.246975   -0.072683    0.914214    11.00000   -1.20000
AFIX   0
C10   1    0.354831   -0.217378    0.944495    11.00000    0.03849    0.04382 =
         0.05628   -0.01930   -0.00375   -0.01040
AFIX  43
H10   2    0.275678   -0.262806    0.961866    11.00000   -1.20000
AFIX   0
C11   1    0.599790   -0.202211    0.922858    11.00000    0.03656    0.04139 =
         0.04913   -0.01301   -0.00741    0.00774
AFIX  43
H11A  2    0.688323   -0.237374    0.926770    11.00000   -1.20000
AFIX   0
C12   1    0.590820   -0.088410    0.891264    11.00000    0.02666    0.03824 =
         0.04510   -0.01225   -0.00583   -0.00255
AFIX  43
H12A  2    0.673050   -0.045788    0.872048    11.00000   -1.20000
AFIX   0
C14   1    0.569108    0.150811    0.825916    11.00000    0.07649    0.03467 =
         0.06265   -0.01090   -0.00375   -0.01634
AFIX 137
H14A  2    0.616738    0.130445    0.881258    11.00000   -1.50000
H14B  2    0.539708    0.228999    0.808313    11.00000   -1.50000
H14C  2    0.633268    0.140084    0.766947    11.00000   -1.50000
AFIX   0
C13   1    0.305042    0.137019    0.859033    11.00000    0.07178    0.04575 =
         0.06723   -0.02223   -0.02478    0.02611
AFIX 137
H13A  2    0.251220    0.108455    0.825783    11.00000   -1.50000
H13B  2    0.319400    0.217123    0.822886    11.00000   -1.50000
H13C  2    0.253513    0.123507    0.928949    11.00000   -1.50000
AFIX   0
N1    3    0.424054    0.810628    0.683881    11.00000    0.05098    0.02672 =
         0.05161   -0.01670   -0.00217   -0.00114
N2    3    0.414635    1.156285    0.590929    11.00000    0.06256    0.02422 =
         0.05320   -0.01141   -0.02049    0.00057
AFIX  43
H2A   2    0.412355    1.229123    0.571835    11.00000   -1.20000
AFIX   0
N3    3    0.443644    0.079092    0.858245    11.00000    0.04727    0.02939 =
         0.04659   -0.00957   -0.00761    0.00396
N4    3    0.483956   -0.266285    0.948895    11.00000    0.04838    0.02839 =
         0.05717   -0.01329   -0.00246    0.00092
AFIX  43
H4A   2    0.492387   -0.338982    0.968488    11.00000   -1.20000
AFIX   0
O1W   4    0.420224    0.635350    0.501826    11.00000    0.04553    0.03042 =
         0.04039   -0.01250   -0.01060    0.00444
AFIX   3
H21W  2    0.453061    0.591089    0.552078    11.00000   -1.50000
H11W  2    0.436143    0.610655    0.452715    11.00000   -1.50000
AFIX   0
O2W   4    0.944946    0.061214    0.828377    11.00000    0.13773    0.03419 =
         0.05922   -0.01670   -0.04332    0.00059
AFIX   3
H12W  2    0.961799   -0.009219    0.855541    11.00000   -1.50000
H22W  2    0.940865    0.075096    0.766710    11.00000   -1.50000
AFIX   0
O3W   4    0.901581    0.869729    0.621752    11.00000    0.10611    0.03518 =
         0.05114   -0.01389   -0.00405    0.00196
AFIX   3
H23W  2    0.946658    0.866158    0.563674    11.00000   -1.50000
H13W  2    0.929342    0.930072    0.624841    11.00000   -1.50000
AFIX   0
O1    4    1.126721    0.624520    0.585716    11.00000    0.03333    0.03152 =
         0.04416    0.00141    0.00060    0.00229
AFIX   3
H11   2    1.099616    0.680526    0.547101    11.00000   -1.50000
H12   2    1.209498    0.616750    0.567822    11.00000   -1.50000
AFIX   0
O8    4    0.931331    0.657451    0.769405    11.00000    0.06212    0.02438 =
         0.03249   -0.01240   -0.01622    0.00363
AFIX   3
H81   2    0.924472    0.719012    0.720173    11.00000   -1.50000
H82   2    0.951088    0.670622    0.817889    11.00000   -1.50000
AFIX   0
O3    4    1.217417    0.456758    0.788831    11.00000    0.02198    0.05626 =
         0.03454   -0.02582   -0.00803    0.00101
AFIX   3
H31   2    1.229007    0.461927    0.843120    11.00000   -1.50000
H32   2    1.293997    0.446759    0.749903    11.00000   -1.50000
AFIX   0
O2    4    0.958652    0.451142    0.926892    11.00000    0.03196    0.03415 =
         0.02477   -0.01293   -0.00902    0.00705
AFIX   3
H22   2    0.883816    0.471646    0.962206    11.00000   -1.50000
H21   2    0.991054    0.391428    0.966475    11.00000   -1.50000
AFIX   0
O6    4    0.717186    0.460518    0.833248    11.00000    0.02510    0.05333 =
         0.03073   -0.02144   -0.00781    0.00013
AFIX   3
H61   2    0.688090    0.481249    0.884539    11.00000   -1.50000
H62   2    0.651015    0.463561    0.803333    11.00000   -1.50000
AFIX   0
O4    4    0.978826    0.260166    0.860846    11.00000    0.05782    0.02320 =
         0.02924   -0.00767   -0.01612   -0.00073
AFIX   3
H41   2    0.995874    0.242541    0.919582    11.00000   -1.50000
H42   2    0.966259    0.199862    0.851795    11.00000   -1.50000
AFIX   0
O5    4    0.850682    0.341945    0.685661    11.00000    0.03175    0.04916 =
         0.07378   -0.04381   -0.02573    0.01312
AFIX   3
H51   2    0.768943    0.359903    0.674290    11.00000   -1.50000
H52   2    0.889309    0.294977    0.657359    11.00000   -1.50000
AFIX   0
O7    4    0.836610    0.591268    0.610577    11.00000    0.03425    0.04519 =
         0.03116   -0.00832   -0.01414    0.00273
AFIX   3
H71   2    0.874879    0.611167    0.547062    11.00000   -1.50000
H72   2    0.751284    0.570105    0.624662    11.00000   -1.50000
AFIX   0
CL1   5    0.542695    0.452685    0.680272    11.00000    0.02470    0.04449 =
         0.03660   -0.01576   -0.00993    0.00092
CL2   5    0.915492    0.138428    0.594522    11.00000    0.05285    0.03483 =
         0.04595   -0.01768   -0.01573    0.00632
CL3   5    0.976017    0.788670    0.917595    11.00000    0.04854    0.03581 =
         0.03420   -0.01099   -0.01740    0.00400
CL4   5    0.659666    0.506325    1.042571    11.00000    0.03173    0.04027 =
         0.03717   -0.02078   -0.01283    0.00660
CL5   5    1.191179    0.366200    0.613635    11.00000    0.03663    0.03629 =
         0.03263   -0.01954   -0.00543    0.00844
LA1   6    0.983564    0.466999    0.740192    11.00000    0.01994    0.01897 =
         0.02017   -0.00815   -0.00607    0.00097
HKLF    4
REM  I10 in P-1
REM R1 =  0.0233 for   6518 Fo > 4sig(Fo)  and  0.0280 for all   7144 data
REM    320 parameters refined using      0 restraints
END
WGHT      0.0257      0.4439
REM Highest difference peak  0.760,  deepest hole -1.027,  1-sigma level  0.089
Q1    1   1.0459  0.5979  0.7827  11.00000  0.05    0.76
Q2    1   0.7739  0.5711  0.8597  11.00000  0.05    0.44
Q3    1   0.9959  0.8696  0.6290  11.00000  0.05    0.43
Q4    1   0.6955  0.5790  0.5589  11.00000  0.05    0.35
Q5    1   1.1062  0.4611  0.6029  11.00000  0.05    0.35
Q6    1   0.9029  0.5582  0.7279  11.00000  0.05    0.34
Q7    1   1.0092  0.4592  0.8561  11.00000  0.05    0.34
Q8    1   1.4246  0.4799  0.7981  11.00000  0.05    0.33
Q9    1   1.0686  0.4962  0.6579  11.00000  0.05    0.30
Q10   1   0.2940  0.2048  0.8990  11.00000  0.05    0.30
Q11   1   0.3614  0.9565  0.6541  11.00000  0.05    0.30
Q12   1   1.0692  0.3878  0.7560  11.00000  0.05    0.30
Q13   1   0.3393  0.7042  0.5676  11.00000  0.05    0.29
Q14   1   1.0834  0.5605  0.7167  11.00000  0.05    0.29
Q15   1   1.0193  0.5805  0.6583  11.00000  0.05    0.29
Q16   1   0.7209  0.7614  0.5679  11.00000  0.05    0.29
Q17   1   1.0558  0.2709  0.6000  11.00000  0.05    0.29
Q18   1   0.7730  0.6856  0.8479  11.00000  0.05    0.28
Q19   1   0.8362  0.4251  1.0607  11.00000  0.05    0.27
Q20   1   0.9629  0.3715  0.7073  11.00000  0.05    0.27
Q21   1   0.7376  0.3246  0.7302  11.00000  0.05    0.26
Q22   1   1.0575  0.5599  0.8590  11.00000  0.05    0.26
Q23   1   0.9972  0.3249  0.7808  11.00000  0.05    0.26
Q24   1   1.1154  0.4809  0.7574  11.00000  0.05    0.26
Q25   1   0.7897  0.5581  0.7973  11.00000  0.05    0.26
;
data_global
_journal_date_recd_electronic     2012-09-25
_journal_date_accepted     2012-09-28
_journal_name_full     'Acta Crystallographica, Section E'
_journal_year     2012
_journal_volume     68
_journal_issue     11
_journal_page_first     m1321
_journal_page_last     m1322
_journal_paper_category     QM
_journal_paper_doi     10.1107/S1600536812040901
_journal_coeditor_code     SU2504
_publ_contact_author_name     'Meriem, Benslimane'
_publ_contact_author_address
;
Unit\'e de Recherche de Chimie de l'Environnement et Mol\'eculaire Structurale
Facult\'e des Sciences Exactes
D\'epartement de Chimie
Universit\'e Mentouri de Constantine
25000 Constantine
Algeria
;
_publ_contact_author_email     b_meriem80@yahoo.fr
_publ_contact_author_fax     '00 (213) 31 81 86 01'
_publ_contact_author_phone     '00 (213) 63 91 87 99'
_publ_section_title
;
Bis[4-(dimethylamino)pyridinium] octaaquachloridolanthanum(III) tetrachloride
trihydrate
;
loop_
    _publ_author_name
    _publ_author_address
    'Benslimane, Meriem'
;
Unit\'e de Recherche de Chimie de l'Environnement et Mol\'eculaire Structurale
Facult\'e des Sciences Exactes
D\'epartement de Chimie
Universit\'e Mentouri de Constantine
25000 Constantine
Algeria
;
    'Merazig, Hocine'
;
Unit\'e de Recherche de Chimie de l'Environnement et Mol\'eculaire Structurale
Facult\'e des Sciences Exactes
D\'epartement de Chimie
Universit\'e Mentouri de Constantine
25000 Constantine
Algeria
;
    'Jean-Claude Daran'
;
Laboratoire de Chimie de Coordination
UPR-CNRS 8241
205 route de Narbonne
31077 Toulouse Cedex 4
France
;
    'Zeghouan, Ouahida'
;
Unit\'e de Recherche de Chimie de l'Environnement et Mol\'eculaire Structurale
Facult\'e des Sciences Exactes
D\'epartement de Chimie
Universit\'e Mentouri de Constantine
25000 Constantine
Algeria
;
_refine_ls_number_constraints     ?
