# Supplementary material for: Bis[4-(dimethyl­amino)­pyridinium] octa­aqua­chloridolanthanum(III) tetra­chloride trihydrate
Source: Acta Crystallogr Sect E Struct Rep Online. 2012 Oct 3;68(Pt 11):m1321–2. doi: 10.1107/S1600536812040901 (PMC3515091; doi:10.1107/S1600536812040901)
Supplement: Supplementary file 2 [file e-68-m1321-Isup2.hkl]

# 
# h,k,l, Fc-squared, Fo-squared, sigma(Fo-squared) and status flag 
# 
data_I
_shelx_title ' I10 in P-1' 
_shelx_refln_list_code          4 
_shelx_F_calc_maximum      278.08 
_exptl_crystal_F_000       772.00 
_reflns_d_resolution_high  0.7704 
 
loop_ 
 _symmetry_equiv_pos_as_xyz 
 'x, y, z' 
 '-x, -y, -z' 
 
_cell_length_a     9.6741 
_cell_length_b    12.6695 
_cell_length_c    14.3601 
_cell_angle_alpha  68.354 
_cell_angle_beta   75.273 
_cell_angle_gamma  84.264 
 
_shelx_F_squared_multiplier     1.000 
 
loop_ 
 _refln_index_h 
 _refln_index_k 
 _refln_index_l 
 _refln_F_squared_calc 
 _refln_F_squared_meas 
 _refln_F_squared_sigma 
 _refln_observed_status 
   2   0   0    36026.32    28369.59    869.39 o 
   3   0   0     9681.36     9170.63     53.08 o 
   4   0   0     5695.09     5579.15     42.02 o 
   5   0   0     4994.53     4764.91     57.95 o 
   6   0   0     2739.39     2737.19     41.48 o 
   7   0   0     3259.81     3292.03     40.18 o 
   8   0   0        4.56       10.91      5.34 o 
   9   0   0     1799.93     1911.10     42.12 o 
  10   0   0      126.70      128.69     12.28 o 
  11   0   0      516.41      486.84     23.63 o 
  12   0   0       20.22       22.82     10.00 o 
 -12   1   0       35.61       33.61     19.75 o 
 -11   1   0      210.84      189.20     21.61 o 
 -10   1   0      128.05      118.55     14.21 o 
  -9   1   0     2038.79     1970.72     35.19 o 
  -8   1   0      666.10      630.71     18.69 o 
  -7   1   0      825.13      849.64     20.14 o 
  -6   1   0     4263.82     4326.87     56.32 o 
  -5   1   0     6782.06     6766.87     73.83 o 
  -4   1   0     8497.56     8237.27     67.18 o 
  -3   1   0     7290.67     7107.77     53.42 o 
  -2   1   0      445.33      436.43      7.64 o 
   2   1   0     1985.42     1988.75     20.83 o 
   3   1   0      224.66      195.47      5.50 o 
   4   1   0     3933.88     3867.11     46.05 o 
   5   1   0     3800.04     3753.96     44.69 o 
   6   1   0    12043.26    11602.57    105.58 o 
   7   1   0      898.46      898.58     17.62 o 
   8   1   0     1250.27     1221.61     22.81 o 
   9   1   0      239.96      234.23     13.87 o 
  10   1   0       10.23        0.25      7.25 o 
  11   1   0      268.65      256.32     18.12 o 
  12   1   0        0.22       -6.60     13.41 o 
 -12   2   0       55.15       54.45     26.24 o 
 -11   2   0     1325.78     1426.67     52.59 o 
 -10   2   0      632.64      623.31     33.07 o 
  -9   2   0     4839.53     5059.73     66.02 o 
  -8   2   0     2572.25     2635.42     51.69 o 
  -7   2   0     1796.85     1789.13     36.70 o 
  -6   2   0      969.80      956.10     19.86 o 
  -5   2   0     3232.09     3181.61     49.29 o 
  -4   2   0     6520.91     6704.59     64.88 o 
  -3   2   0     8127.89     7645.10     61.21 o 
  -2   2   0       25.44       45.38      3.09 o 
  -1   2   0     1138.34     1039.04     17.46 o 
   0   2   0    14348.28    12564.21    258.22 o 
   1   2   0     1599.77     1664.62     12.67 o 
   2   2   0     5990.34     6065.53     39.42 o 
   3   2   0     1527.23     1600.83     16.37 o 
   4   2   0     2951.63     2954.52     25.06 o 
   5   2   0       82.35       95.03      5.23 o 
   6   2   0     4045.78     4144.74     50.05 o 
   7   2   0      541.58      526.71     12.70 o 
   8   2   0      514.62      488.89     17.86 o 
   9   2   0       41.12       18.45      7.07 o 
  10   2   0      378.92      371.58     17.86 o 
  11   2   0        0.69       -3.82     10.14 o 
  12   2   0       23.88       -7.24     24.66 o 
 -11   3   0      786.59      743.62     38.53 o 
 -10   3   0      868.80      886.79     31.40 o 
  -9   3   0     4397.73     4369.48     82.62 o 
  -8   3   0     2137.73     2223.63     41.13 o 
  -7   3   0     2282.73     2386.98     44.05 o 
  -6   3   0     1562.46     1591.64     27.33 o 
  -5   3   0     8252.97     8558.41     71.49 o 
  -4   3   0     7321.94     7319.06     59.74 o 
  -3   3   0    46020.97    40272.95    729.34 o 
  -2   3   0     7732.89     8043.07     78.85 o 
  -1   3   0     1036.35     1110.88     12.84 o 
   0   3   0    23111.22    19832.59    314.72 o 
   1   3   0     3254.96     3328.29     35.38 o 
   2   3   0     8384.96     8411.57     94.23 o 
   3   3   0     3397.06     3627.58     27.72 o 
   4   3   0      515.10      502.31     10.49 o 
   5   3   0      124.19      105.15      5.17 o 
   6   3   0      705.93      677.76     12.86 o 
   7   3   0        6.25        5.81      4.00 o 
   8   3   0       53.83       44.04      9.99 o 
   9   3   0        7.91        6.62      6.96 o 
  10   3   0      136.67      112.80     11.13 o 
  11   3   0       28.20       36.25      8.56 o 
 -11   4   0      825.50      860.21     41.85 o 
 -10   4   0       78.16       71.46     10.47 o 
  -9   4   0     2208.54     2287.71     45.09 o 
  -8   4   0     2194.63     2159.68     55.62 o 
  -7   4   0     3018.49     3059.70     61.58 o 
  -6   4   0     4282.96     4402.81     68.62 o 
  -5   4   0     6859.63     6789.97     57.58 o 
  -4   4   0    13288.53    13109.92     70.73 o 
  -3   4   0    22170.21    21184.15    159.25 o 
  -2   4   0     4181.27     4243.39     42.19 o 
  -1   4   0      156.23      155.68     15.07 o 
   0   4   0     1045.74     1118.87     27.85 o 
   1   4   0      279.43      266.38      7.38 o 
   2   4   0     6246.30     6076.97     43.71 o 
   3   4   0     6238.67     6082.30     44.19 o 
   4   4   0     5503.88     5820.69     45.61 o 
   5   4   0      123.86      142.14      7.09 o 
   6   4   0     2788.74     2785.78     30.51 o 
   7   4   0        4.23        9.95      5.30 o 
   8   4   0      286.01      251.81     13.66 o 
   9   4   0       20.58       20.17      6.66 o 
  10   4   0      115.93      135.14     11.05 o 
  11   4   0       87.81      101.50     13.57 o 
 -11   5   0     1325.79     1402.75     53.69 o 
 -10   5   0      271.69      269.03     18.73 o 
  -9   5   0     2347.55     2381.42     51.33 o 
  -8   5   0     1584.92     1639.83     40.23 o 
  -7   5   0     3290.69     3160.11     57.78 o 
  -6   5   0     2228.42     2228.12     42.72 o 
  -5   5   0     1806.05     1798.69     23.68 o 
  -4   5   0     2557.04     2758.19     28.81 o 
  -3   5   0     4217.17     4324.33     68.07 o 
  -2   5   0     1540.47     1566.49     28.55 o 
  -1   5   0     1609.21     1708.88     30.90 o 
   0   5   0     2634.77     2759.86     51.99 o 
   1   5   0       13.88       19.14      2.47 o 
   2   5   0      409.27      442.16     11.67 o 
   3   5   0     1983.16     2028.36     26.21 o 
   4   5   0       61.36       63.15      5.30 o 
   5   5   0     2886.39     3067.24     33.93 o 
   6   5   0       17.08       22.02      5.74 o 
   7   5   0     2330.62     2303.43     38.75 o 
   8   5   0      261.71      235.83     13.62 o 
   9   5   0      104.61       81.62     12.58 o 
  10   5   0       89.30       94.89     13.92 o 
  11   5   0      607.77      591.97     32.03 o 
 -11   6   0     1255.10     1329.25     60.38 o 
 -10   6   0      379.15      359.49     22.14 o 
  -9   6   0     1691.09     1693.75     47.68 o 
  -8   6   0     1002.31     1030.64     35.43 o 
  -7   6   0     2873.27     2981.05     57.26 o 
  -6   6   0     2856.78     2881.06     52.75 o 
  -5   6   0     3555.20     3635.40     48.07 o 
  -4   6   0      286.57      334.47     12.44 o 
  -3   6   0     4028.88     3943.57     50.81 o 
  -2   6   0     1155.45     1185.73     24.29 o 
  -1   6   0     1784.05     1827.35     37.69 o 
   0   6   0      762.56      777.63     19.25 o 
   1   6   0      244.95      236.63      8.04 o 
   2   6   0      500.56      528.92     13.82 o 
   3   6   0      128.43      101.77      4.96 o 
   4   6   0     1110.63     1189.18     21.91 o 
   5   6   0     1793.41     1784.96     28.05 o 
   6   6   0      556.64      572.72     18.48 o 
   7   6   0     2843.48     2855.65     55.98 o 
   8   6   0      535.11      522.19     23.21 o 
   9   6   0      407.75      387.74     23.82 o 
  10   6   0      132.68      141.55     16.42 o 
  11   6   0      576.66      578.43     34.14 o 
 -10   7   0      353.72      306.58     20.98 o 
  -9   7   0     1087.10     1099.47     47.60 o 
  -8   7   0     1538.73     1579.00     44.84 o 
  -7   7   0     2146.32     2168.15     49.84 o 
  -6   7   0     1388.68     1396.80     37.38 o 
  -5   7   0     5820.98     5675.13     73.67 o 
  -4   7   0        3.82        3.23      6.05 o 
  -3   7   0     2117.94     2065.01     46.06 o 
  -2   7   0      217.80      218.93     16.54 o 
  -1   7   0      695.02      643.72     23.96 o 
   0   7   0     1588.85     1747.20     34.04 o 
   1   7   0       43.21       49.55      7.26 o 
   2   7   0      148.00      148.60      8.97 o 
   3   7   0        6.38        7.06      3.25 o 
   4   7   0       98.31      101.38      8.73 o 
   5   7   0        5.23        6.99      6.74 o 
   6   7   0       64.29       51.33      7.59 o 
   7   7   0     1100.02     1145.99     36.93 o 
   8   7   0      932.95      910.28     30.88 o 
   9   7   0      385.99      422.69     24.93 o 
  10   7   0      284.17      261.45     22.91 o 
 -10   8   0      712.52      744.86     56.63 o 
  -9   8   0     1332.94     1373.56     51.91 o 
  -8   8   0      451.83      457.16     29.32 o 
  -7   8   0      168.95      167.13     18.15 o 
  -6   8   0      293.09      295.41     22.46 o 
  -5   8   0       19.55       11.55      9.32 o 
  -4   8   0      291.60      266.98     16.67 o 
  -3   8   0      113.19      118.51     13.07 o 
  -2   8   0      756.31      711.81     27.64 o 
  -1   8   0       11.10       19.70      6.71 o 
   0   8   0      857.61      829.66     24.93 o 
   1   8   0        0.49       12.22      6.07 o 
   2   8   0      568.95      573.72     22.30 o 
   3   8   0      317.09      318.29     17.15 o 
   4   8   0      612.11      656.73     26.84 o 
   5   8   0      998.35     1020.62     32.50 o 
   6   8   0        8.60       23.95      8.53 o 
   7   8   0     1521.99     1644.39     45.21 o 
   8   8   0      853.44      827.27     38.01 o 
   9   8   0      940.27      872.38     40.60 o 
  10   8   0      265.49      288.81     27.71 o 
  -9   9   0      782.54      779.10     40.57 o 
  -8   9   0      791.26      792.66     39.65 o 
  -7   9   0       21.43       12.33     10.47 o 
  -6   9   0       31.31       31.74     11.80 o 
  -5   9   0      761.43      827.97     40.28 o 
  -4   9   0        1.06       -8.59      8.59 o 
  -3   9   0      298.19      268.61     19.34 o 
  -2   9   0      144.52      156.54     14.78 o 
  -1   9   0      271.84      278.29     16.38 o 
   0   9   0      897.35     1020.39     29.38 o 
   1   9   0     1104.74     1197.92     34.07 o 
   2   9   0     1501.80     1562.22     55.03 o 
   3   9   0     2450.89     2326.86     81.14 o 
   4   9   0     3264.23     3296.31     79.71 o 
   5   9   0     1862.93     1798.08     60.84 o 
   6   9   0      291.80      324.87     28.50 o 
   7   9   0     1155.21     1186.28     44.81 o 
   8   9   0     1326.02     1341.61     55.08 o 
   9   9   0      974.72     1020.08     59.93 o 
  -9  10   0      463.90      365.11     60.70 o 
  -8  10   0      903.92      882.62     42.94 o 
  -7  10   0       65.28       56.54     13.37 o 
  -6  10   0      179.14      166.00     18.53 o 
  -5  10   0      216.08      209.27     20.40 o 
  -4  10   0       25.23       34.18     10.06 o 
  -3  10   0      480.26      465.73     25.60 o 
  -2  10   0      664.59      685.48     34.99 o 
  -1  10   0     1203.77     1254.71     37.95 o 
   0  10   0     2239.71     2415.16     59.23 o 
   1  10   0     1087.58     1102.23     31.37 o 
   2  10   0     2013.69     2019.52     77.65 o 
   3  10   0      603.06      544.82     42.44 o 
   4  10   0     2215.98     2082.48     82.71 o 
   5  10   0     1575.16     1397.69     68.69 o 
   6  10   0      245.92      225.77     29.95 o 
   7  10   0      902.45      979.23     60.26 o 
   8  10   0      997.98      981.38     60.82 o 
   9  10   0      888.27      902.73     58.30 o 
  -8  11   0       41.41       41.74     15.63 o 
  -7  11   0      256.98      256.78     24.19 o 
  -6  11   0       76.52       77.58     15.05 o 
  -5  11   0      488.25      473.80     34.56 o 
  -4  11   0     1088.54     1122.41     38.63 o 
  -3  11   0       12.48        8.49     10.07 o 
  -2  11   0      920.37      859.30     30.52 o 
  -1  11   0      105.48      131.50     12.80 o 
   0  11   0     1927.16     1917.25     60.24 o 
   1  11   0       77.76       88.72     12.73 o 
   2  11   0     1042.74     1096.72     67.39 o 
   3  11   0      283.54      268.41     32.80 o 
   4  11   0     1956.97     1907.10     83.43 o 
   5  11   0     1761.95     1710.71     80.13 o 
   6  11   0      561.07      527.32     47.38 o 
   7  11   0     1215.08     1332.18     73.72 o 
   8  11   0      295.17      261.93     33.99 o 
  -7  12   0      118.30      180.22     80.34 o 
  -6  12   0        3.23        7.23     15.18 o 
  -5  12   0      252.63      248.96     22.95 o 
  -4  12   0      518.87      530.41     33.39 o 
  -3  12   0      294.37      251.80     18.26 o 
  -2  12   0      277.31      281.48     22.02 o 
  -1  12   0     2034.63     2047.47     56.76 o 
   0  12   0     1942.21     2140.83     70.38 o 
   1  12   0     2414.33     2529.17     75.00 o 
   2  12   0     2921.84     3048.91    105.27 o 
   3  12   0      808.60      724.44     66.63 o 
   4  12   0     1884.56     1912.47     87.02 o 
   5  12   0     1237.91     1185.12     69.76 o 
   6  12   0     1241.87     1150.47     70.40 o 
   7  12   0      327.54      269.60     36.08 o 
  -6  13   0       20.70       40.74     21.68 o 
  -5  13   0      541.32      549.19     42.26 o 
  -4  13   0      716.64      636.59     36.55 o 
  -3  13   0     1123.51     1216.73     46.47 o 
  -2  13   0      688.53      716.77     35.81 o 
  -1  13   0      825.51      888.75     38.88 o 
   0  13   0     1164.37     1133.24     83.40 o 
   1  13   0      921.16      969.66     78.54 o 
   2  13   0     1580.93     1577.19     78.21 o 
   3  13   0      210.69      151.11     29.13 o 
   4  13   0     1016.13      991.14     64.86 o 
   5  13   0      969.11      909.94     63.84 o 
   6  13   0      549.67      541.45     73.93 o 
  -4  14   0     1296.37     1470.48     68.31 o 
  -3  14   0      622.42      639.96     41.28 o 
  -2  14   0      497.51      509.94     31.05 o 
  -1  14   0      501.48      484.17     43.85 o 
   0  14   0      278.02      249.35     32.25 o 
   1  14   0      479.11      495.16     46.24 o 
   2  14   0      935.59      909.04     62.54 o 
   3  14   0      437.98      440.32     58.71 o 
  -2  15   0     1257.08     1371.73    105.32 o 
  -1  15   0     1751.31     1799.52    126.19 o 
   0  15   0     1130.30     1146.16    100.17 o 
  -2 -14   1       20.93       23.31     44.18 o 
  -1 -14   1       85.39       45.09     19.21 o 
   0 -14   1        6.63      -23.20     54.19 o 
   1 -14   1       94.11       94.02     19.53 o 
   2 -14   1       86.06       78.85     14.87 o 
   3 -14   1      817.82      806.85     39.93 o 
   4 -14   1       61.89       68.72     18.95 o 
  -5 -13   1       76.12      125.77     38.86 o 
  -4 -13   1        0.10       -6.44     16.54 o 
  -3 -13   1       25.69        4.06     14.74 o 
  -2 -13   1      315.98      271.50     35.36 o 
  -1 -13   1      193.37      173.18     28.50 o 
   0 -13   1      232.96      229.02     24.40 o 
   1 -13   1      326.30      347.47     25.24 o 
   2 -13   1      465.87      461.71     29.15 o 
   3 -13   1     1860.31     1906.31     58.75 o 
   4 -13   1      693.26      745.64     43.75 o 
   5 -13   1     1179.22     1253.65     46.24 o 
  -7 -12   1        6.59       -4.15     17.22 o 
  -6 -12   1       20.75        3.91     14.39 o 
  -5 -12   1       71.24       70.85     19.97 o 
  -4 -12   1        0.63       -2.77     22.39 o 
  -3 -12   1       37.10        4.03     23.23 o 
  -2 -12   1      989.65      937.98     60.19 o 
  -1 -12   1      409.31      445.23     36.46 o 
   0 -12   1     1376.65     1404.32     56.88 o 
   1 -12   1      236.94      201.52     19.19 o 
   2 -12   1      302.95      286.12     22.55 o 
   3 -12   1     1255.38     1331.01     47.38 o 
   4 -12   1      311.85      299.51     28.02 o 
   5 -12   1      768.63      796.41     31.42 o 
   6 -12   1      287.23      287.18     25.13 o 
   7 -12   1      175.89      130.41     30.30 o 
  -8 -11   1       16.41       36.07     28.80 o 
  -7 -11   1        4.02        0.97     10.92 o 
  -6 -11   1      617.16      531.87     48.21 o 
  -5 -11   1      205.34      175.74     37.97 o 
  -4 -11   1      470.45      403.70     40.23 o 
  -3 -11   1      791.15      679.03     49.97 o 
  -2 -11   1      613.04      617.60     46.74 o 
  -1 -11   1      610.07      624.52     36.45 o 
   0 -11   1     1257.10     1282.36     42.87 o 
   1 -11   1       88.31       90.54     13.49 o 
   2 -11   1       86.16       69.00     12.39 o 
   3 -11   1     1181.88     1262.89     37.79 o 
   4 -11   1     1257.23     1258.58     38.61 o 
   5 -11   1     1756.91     1835.51     74.21 o 
   6 -11   1      874.57      894.72     50.96 o 
   7 -11   1     1019.79     1055.16     51.38 o 
   8 -11   1      224.42      218.47     41.85 o 
  -8 -10   1       29.39       30.81     14.07 o 
  -7 -10   1        1.12       -8.13     12.43 o 
  -6 -10   1      599.45      530.62     36.30 o 
  -5 -10   1      317.25      247.55     24.88 o 
  -4 -10   1      132.06      123.50     17.62 o 
  -3 -10   1     1078.14     1084.87     59.46 o 
  -2 -10   1      761.11      729.12     48.05 o 
  -1 -10   1     1477.93     1596.79     51.85 o 
   0 -10   1     6061.09     6423.88    118.97 o 
   1 -10   1     3080.41     3435.72     77.63 o 
   2 -10   1     3878.16     4163.40     66.25 o 
   3 -10   1     4123.08     4322.81     68.98 o 
   4 -10   1     3131.32     3315.24     69.56 o 
   5 -10   1     4549.53     4920.12     92.12 o 
   6 -10   1     1956.66     1933.91     68.14 o 
   7 -10   1     1067.92     1098.94     45.45 o 
   8 -10   1      443.94      439.16     30.45 o 
  -9  -9   1      136.76      131.11     34.74 o 
  -8  -9   1       26.18       41.00     11.69 o 
  -7  -9   1       19.40       30.91     11.58 o 
  -6  -9   1      820.20      749.43     41.69 o 
  -5  -9   1      174.98      155.73     19.64 o 
  -4  -9   1     3575.82     3515.70     84.01 o 
  -3  -9   1      325.52      314.30     24.75 o 
  -2  -9   1     2736.02     2784.55    101.86 o 
  -1  -9   1      966.22     1009.22     55.00 o 
   0  -9   1     5668.11     5799.40    101.02 o 
   1  -9   1     2237.21     2471.58     58.04 o 
   2  -9   1     1917.93     2013.53     43.17 o 
   3  -9   1     4306.73     4461.14     76.56 o 
   4  -9   1      342.73      351.68     22.16 o 
   5  -9   1     3764.28     3820.14     81.23 o 
   6  -9   1     2287.82     2506.74     76.45 o 
   7  -9   1     1939.02     1922.82     57.99 o 
   8  -9   1      722.59      786.19     38.96 o 
   9  -9   1     1155.18     1146.77     63.04 o 
 -10  -8   1      103.43      101.28     22.02 o 
  -9  -8   1      687.35      672.85     43.83 o 
  -8  -8   1      626.86      642.71     29.98 o 
  -7  -8   1      634.73      646.62     28.92 o 
  -6  -8   1     2685.50     2794.16     80.79 o 
  -5  -8   1     2189.32     2098.19     64.46 o 
  -4  -8   1     1037.56     1070.99     46.40 o 
  -3  -8   1     5359.28     5198.79     95.82 o 
  -2  -8   1      517.39      533.00     19.81 o 
  -1  -8   1       98.92       95.95      8.50 o 
   0  -8   1     2067.21     2191.58     55.95 o 
   1  -8   1      783.28      801.46     25.16 o 
   2  -8   1     2236.88     2338.85     44.41 o 
   3  -8   1      163.89      178.22     17.92 o 
   4  -8   1     6850.42     7003.45     97.98 o 
   5  -8   1      211.39      221.33     14.92 o 
   6  -8   1     4201.68     4232.56     87.09 o 
   7  -8   1     1462.56     1514.24     49.41 o 
   8  -8   1      482.14      499.40     31.15 o 
   9  -8   1      500.52      468.07     28.18 o 
  10  -8   1       68.54       25.65     15.80 o 
 -10  -7   1      120.26      126.26     16.07 o 
  -9  -7   1     1205.20     1285.12     51.38 o 
  -8  -7   1     1290.64     1327.10     37.74 o 
  -7  -7   1     1198.64     1294.22     30.81 o 
  -6  -7   1     2989.43     3069.38     57.75 o 
  -5  -7   1      597.66      632.54     21.00 o 
  -4  -7   1     3593.19     3855.40     83.55 o 
  -3  -7   1     3524.17     3642.15     66.63 o 
  -2  -7   1     5568.40     5759.96     97.73 o 
  -1  -7   1     3339.89     3399.45     68.57 o 
   0  -7   1    13329.60    13472.70    160.71 o 
   1  -7   1     4349.79     4566.77     64.77 o 
   2  -7   1     5111.06     5381.19     81.37 o 
   3  -7   1     8722.77     9015.48    100.81 o 
   4  -7   1      420.89      407.41     17.29 o 
   5  -7   1     1453.07     1507.68     30.81 o 
   6  -7   1      643.87      658.26     25.39 o 
   7  -7   1      363.65      386.41     21.76 o 
   8  -7   1      242.23      251.52     18.00 o 
   9  -7   1      487.64      474.27     31.84 o 
  10  -7   1       30.69       15.52      9.05 o 
 -10  -6   1        6.02      -16.01     17.20 o 
  -9  -6   1     1080.78      970.43     37.92 o 
  -8  -6   1      103.78      121.98     10.37 o 
  -7  -6   1     2285.23     2223.88     39.77 o 
  -6  -6   1     1769.03     1929.44     34.97 o 
  -5  -6   1     1460.68     1492.52     28.82 o 
  -4  -6   1     3480.10     3493.26     57.04 o 
  -3  -6   1     4823.17     4926.92     50.39 o 
  -2  -6   1     6300.01     6340.07     83.31 o 
  -1  -6   1     1834.10     1762.51     37.71 o 
   0  -6   1    12005.54    11731.65    106.00 o 
   1  -6   1      886.98      983.30     24.45 o 
   2  -6   1     1695.21     1778.68     34.33 o 
   3  -6   1     6279.49     6303.12     59.72 o 
   4  -6   1     3033.24     3017.34     35.96 o 
   5  -6   1      681.72      724.61     17.38 o 
   6  -6   1     1531.26     1589.74     38.31 o 
   7  -6   1      848.80      879.47     30.80 o 
   8  -6   1     1423.08     1356.29     40.47 o 
   9  -6   1      970.26      941.09     33.05 o 
  10  -6   1       45.67       41.04     11.42 o 
  11  -6   1      110.54      122.16     17.99 o 
 -11  -5   1      681.73      731.43     45.76 o 
 -10  -5   1      256.48      260.41     20.85 o 
  -9  -5   1     1318.28     1448.47     44.55 o 
  -8  -5   1     1076.45     1031.11     27.19 o 
  -7  -5   1     1886.62     1956.96     36.42 o 
  -6  -5   1     3572.62     3598.01     47.67 o 
  -5  -5   1     2208.80     2294.10     28.72 o 
  -4  -5   1     1432.97     1467.79     22.04 o 
  -3  -5   1     3054.28     2959.93     44.62 o 
  -2  -5   1     3707.56     3694.65     58.84 o 
  -1  -5   1     2882.29     3107.69     41.60 o 
   0  -5   1     9091.36     9049.03     82.50 o 
   1  -5   1     2047.39     2136.07     36.90 o 
   2  -5   1     2318.80     2475.52     35.49 o 
   3  -5   1     3449.64     3509.09     39.94 o 
   4  -5   1     4408.73     4448.33     50.99 o 
   5  -5   1      434.04      459.09     13.06 o 
   6  -5   1      562.12      590.80     19.64 o 
   7  -5   1        8.74       10.53      8.30 o 
   8  -5   1       45.02       57.07     10.10 o 
   9  -5   1      556.30      547.39     25.75 o 
  10  -5   1      146.37      111.83     12.89 o 
  11  -5   1       82.17      103.86     12.93 o 
 -11  -4   1     1586.31     1627.81     47.30 o 
 -10  -4   1     1061.29     1087.04     33.79 o 
  -9  -4   1     2836.58     2967.84     44.17 o 
  -8  -4   1      886.68      916.82     22.86 o 
  -7  -4   1     3074.55     3208.45     43.87 o 
  -6  -4   1     3358.50     3346.11     41.90 o 
  -5  -4   1     4438.25     4512.17     40.65 o 
  -4  -4   1     2383.93     2475.16     28.85 o 
  -3  -4   1     3199.70     3201.72     27.27 o 
  -2  -4   1     4908.58     5058.28     59.63 o 
  -1  -4   1     3495.50     3465.45     37.92 o 
   0  -4   1    43994.77    38522.67    943.43 o 
   1  -4   1     3196.52     3177.96     64.23 o 
   2  -4   1     5938.51     6007.79     54.77 o 
   3  -4   1     1454.45     1416.98     19.88 o 
   4  -4   1      944.84      986.20     17.43 o 
   5  -4   1      175.93      177.20      8.22 o 
   6  -4   1        8.66       12.44      4.53 o 
   7  -4   1     1469.34     1419.83     34.23 o 
   8  -4   1      132.94      130.05     12.72 o 
   9  -4   1        0.83       10.35      8.56 o 
  10  -4   1      184.03      164.68     14.84 o 
  11  -4   1      270.75      260.13     20.79 o 
 -11  -3   1     1369.75     1408.13     43.20 o 
 -10  -3   1      534.56      543.77     21.80 o 
  -9  -3   1     2131.63     2160.18     37.38 o 
  -8  -3   1      339.12      325.32     13.88 o 
  -7  -3   1     2267.05     2270.23     31.31 o 
  -6  -3   1     2369.27     2404.65     27.62 o 
  -5  -3   1     9252.17     9249.94     58.85 o 
  -4  -3   1     3021.69     3033.80     29.60 o 
  -3  -3   1    14272.70    13919.54     83.51 o 
  -2  -3   1       13.58       32.89      3.97 o 
  -1  -3   1      497.84      489.88     11.63 o 
   0  -3   1    39170.93    32525.37    771.75 o 
   1  -3   1      207.24      218.29      7.23 o 
   2  -3   1      696.87      730.99     11.26 o 
   3  -3   1      176.57      180.08      6.50 o 
   4  -3   1     3438.33     3480.74     40.97 o 
   5  -3   1       17.49       37.30      3.46 o 
   6  -3   1     2789.38     2825.41     35.51 o 
   7  -3   1        5.79        9.93      5.04 o 
   8  -3   1      101.99      108.75     11.45 o 
   9  -3   1       16.78       28.72      9.37 o 
  10  -3   1      172.10      171.15     14.55 o 
  11  -3   1      367.55      353.03     26.61 o 
 -11  -2   1      615.58      621.92     26.95 o 
 -10  -2   1      777.51      769.45     25.51 o 
  -9  -2   1     3324.60     3305.74     63.06 o 
  -8  -2   1      666.72      697.20     21.68 o 
  -7  -2   1     1141.20     1114.36     22.82 o 
  -6  -2   1      400.66      401.73     10.08 o 
  -5  -2   1     4110.69     4208.53     45.15 o 
  -4  -2   1      688.71      823.41     12.98 o 
  -3  -2   1     3001.24     2935.32     19.65 o 
  -2  -2   1     2998.25     3062.06     26.46 o 
  -1  -2   1       23.61       24.07      1.83 o 
   0  -2   1     2049.02     2189.87     25.83 o 
   1  -2   1      162.13      184.98      5.01 o 
   2  -2   1        0.65       12.58      1.55 o 
   3  -2   1       64.34       59.06      3.40 o 
   4  -2   1      312.39      380.90      8.52 o 
   5  -2   1      159.72      232.20      7.60 o 
   6  -2   1     1006.36      946.72     21.58 o 
   7  -2   1      546.75      489.81     15.53 o 
   8  -2   1      652.38      595.47     18.57 o 
   9  -2   1      683.45      632.94     24.47 o 
  10  -2   1      726.45      737.39     27.66 o 
  11  -2   1      442.12      422.17     29.21 o 
  12  -2   1      280.07      255.08     45.99 o 
 -11  -1   1     1036.39     1045.16     35.06 o 
 -10  -1   1     1051.21     1033.79     29.41 o 
  -9  -1   1     2234.54     2267.31     41.03 o 
  -8  -1   1     2357.46     2325.47     43.18 o 
  -7  -1   1      764.81      822.40     18.43 o 
  -6  -1   1       23.88       29.34      4.11 o 
  -5  -1   1     2650.79     2694.02     29.37 o 
  -4  -1   1     2736.71     2853.75     26.16 o 
  -3  -1   1    11106.64    11374.51     81.18 o 
  -2  -1   1      859.06      922.13     12.22 o 
  -1  -1   1     3473.97     3470.40     29.47 o 
   1  -1   1      303.84      274.50     27.52 o 
   2  -1   1      113.23      118.24      3.47 o 
   3  -1   1      200.31      221.29      5.64 o 
   4  -1   1      276.82      221.38      6.94 o 
   5  -1   1     7856.92     7859.18     53.90 o 
   6  -1   1      257.68      223.04      7.66 o 
   7  -1   1     3014.75     3040.80     57.82 o 
   8  -1   1     3030.18     3017.31     41.66 o 
   9  -1   1     1377.75     1427.26     29.94 o 
  10  -1   1      971.60      979.61     40.28 o 
  11  -1   1      542.61      567.00     32.87 o 
  12  -1   1      473.56      459.95     34.96 o 
 -11   0   1      291.44      286.89     18.87 o 
 -10   0   1      170.13      150.83     13.39 o 
  -9   0   1     2679.05     2687.35     50.87 o 
  -8   0   1     2942.84     2924.97     40.01 o 
  -7   0   1      872.89      850.56     21.85 o 
  -6   0   1     3259.30     3151.84     33.49 o 
  -5   0   1     5421.77     5313.49     45.29 o 
  -4   0   1     7478.43     7335.36     64.14 o 
  -3   0   1    54780.47    42636.11    682.11 o 
  -2   0   1     8305.68     7918.29     85.73 o 
   2   0   1     3620.16     3665.96     30.51 o 
   3   0   1      151.52      130.32      4.55 o 
   4   0   1      503.66      459.88     10.74 o 
   5   0   1     5191.10     4996.22     44.74 o 
   6   0   1       38.68       31.33      4.39 o 
   7   0   1     4206.94     4219.55     44.69 o 
   8   0   1      884.43      880.60     21.92 o 
   9   0   1     2332.93     2317.20     37.97 o 
  10   0   1     1139.06     1170.09     34.07 o 
  11   0   1     1573.02     1565.18     43.42 o 
  12   0   1      417.48      459.40     34.58 o 
 -11   1   1      217.42      186.55     15.86 o 
 -10   1   1       91.89       64.44     13.38 o 
  -9   1   1     1079.74     1144.12     38.69 o 
  -8   1   1     1325.98     1432.43     28.18 o 
  -7   1   1     1224.49     1299.68     25.04 o 
  -6   1   1      175.68      160.21     10.24 o 
  -5   1   1      189.21      191.04      9.53 o 
  -4   1   1      219.72      198.54     15.43 o 
  -3   1   1     1888.96     1945.08     37.35 o 
  -2   1   1     1754.60     1729.02     20.64 o 
  -1   1   1       49.40       64.31      4.73 o 
   2   1   1      188.96      186.54      3.56 o 
   3   1   1     3652.02     3824.00     31.64 o 
   4   1   1     1832.63     1801.05     30.70 o 
   5   1   1     7438.81     7410.17     67.29 o 
   6   1   1      989.44     1030.63     17.96 o 
   7   1   1     7383.02     7302.47     88.67 o 
   8   1   1     1771.36     1737.51     40.17 o 
   9   1   1     2244.38     2164.12     44.10 o 
  10   1   1      622.16      597.34     30.58 o 
  11   1   1     1419.21     1392.48     40.98 o 
  12   1   1      519.35      525.82     33.32 o 
 -11   2   1      335.42      349.66     24.85 o 
 -10   2   1        3.55       18.16     11.00 o 
  -9   2   1      117.77      128.49     12.98 o 
  -8   2   1      213.05      205.30     13.16 o 
  -7   2   1      117.34      119.52      8.55 o 
  -6   2   1       89.09       90.83      7.25 o 
  -5   2   1      283.76      281.49     15.41 o 
  -4   2   1     2946.98     2756.58     42.50 o 
  -3   2   1       34.63       59.25      4.23 o 
  -2   2   1     1112.38     1085.38     15.36 o 
  -1   2   1      339.56      334.93      5.94 o 
   0   2   1     3933.43     4031.82     23.72 o 
   1   2   1     2875.65     3070.88     24.86 o 
   2   2   1     9575.54     9602.42    118.48 o 
   3   2   1      635.10      693.94     10.15 o 
   4   2   1     9773.01     9366.63     68.14 o 
   5   2   1    14146.90    14190.48     96.36 o 
   6   2   1     5385.92     5614.29     51.22 o 
   7   2   1     7167.42     7301.86     65.86 o 
   8   2   1     3126.58     3191.78     40.97 o 
   9   2   1     1177.13     1138.22     28.24 o 
  10   2   1      551.09      531.00     20.97 o 
  11   2   1     1714.52     1663.54     40.16 o 
  12   2   1      433.47      379.99     35.43 o 
 -11   3   1      184.42      167.03     20.45 o 
 -10   3   1       10.70        3.25      8.81 o 
  -9   3   1       52.34       50.13      8.70 o 
  -8   3   1      834.83      837.83     25.44 o 
  -7   3   1      524.51      519.67     16.14 o 
  -6   3   1     1808.13     1813.62     34.26 o 
  -5   3   1      416.66      383.66     12.19 o 
  -4   3   1     1635.50     1602.13     22.33 o 
  -3   3   1      275.52      291.54      6.95 o 
  -2   3   1     2498.98     2628.82     23.93 o 
  -1   3   1      299.70      330.07      7.06 o 
   0   3   1     6214.28     6115.04     85.00 o 
   1   3   1     3555.59     3744.85     24.51 o 
   2   3   1    25923.89    23399.75    143.89 o 
   3   3   1      220.12      189.97      6.17 o 
   4   3   1    16299.21    16246.12    101.84 o 
   5   3   1     2189.49     2118.16     21.99 o 
   6   3   1     1037.57     1030.32     20.31 o 
   7   3   1     4540.35     4507.60     45.88 o 
   8   3   1     2770.60     2803.92     41.91 o 
   9   3   1     1666.95     1681.39     31.95 o 
  10   3   1      912.68      888.78     26.85 o 
  11   3   1     2825.83     2960.15     54.55 o 
  12   3   1      511.73      544.23     31.21 o 
 -11   4   1       59.82       55.66     14.03 o 
 -10   4   1      130.77      127.79     14.76 o 
  -9   4   1       17.43        3.86      7.20 o 
  -8   4   1      296.08      275.83     15.70 o 
  -7   4   1       68.49       75.21      9.85 o 
  -6   4   1       82.95       83.79      6.80 o 
  -5   4   1       39.94       47.19      5.99 o 
  -4   4   1     8271.30     8330.95     63.11 o 
  -3   4   1     2704.69     2713.04     30.39 o 
  -2   4   1     3823.32     3656.76     67.11 o 
  -1   4   1       99.47      145.58      7.79 o 
   0   4   1      985.97     1002.57     16.25 o 
   1   4   1       39.79       98.20      5.09 o 
   2   4   1     1703.48     1617.86     27.99 o 
   3   4   1     4260.99     4304.70     37.16 o 
   4   4   1     5401.05     5187.77     41.86 o 
   5   4   1     2193.63     2196.92     27.31 o 
   6   4   1      969.19      996.59     18.55 o 
   7   4   1     3765.48     3927.64     47.87 o 
   8   4   1     3078.43     3126.85     41.10 o 
   9   4   1     1704.86     1700.61     31.72 o 
  10   4   1      967.83      929.31     27.81 o 
  11   4   1      917.28      889.36     32.42 o 
 -11   5   1        1.26        3.09     14.43 o 
 -10   5   1       30.02        9.64      8.47 o 
  -9   5   1       88.54       87.35     11.32 o 
  -8   5   1      394.65      426.79     20.58 o 
  -7   5   1     1305.51     1394.47     37.64 o 
  -6   5   1      314.49      340.61     16.02 o 
  -5   5   1      280.91      293.34      8.47 o 
  -4   5   1     3160.20     3139.43     52.61 o 
  -3   5   1     1700.28     1833.91     28.94 o 
  -2   5   1     7335.69     7079.22    104.02 o 
  -1   5   1    11983.74    11486.91     95.83 o 
   0   5   1     1993.18     1954.72     25.78 o 
   1   5   1    20154.08    18889.57    139.96 o 
   2   5   1    29016.37    27341.40    240.92 o 
   3   5   1    17096.21    16529.79     99.20 o 
   4   5   1    17705.83    17418.92    196.01 o 
   5   5   1     4616.81     4771.06     53.09 o 
   6   5   1      899.73      906.14     18.69 o 
   7   5   1     1226.66     1306.33     27.92 o 
   8   5   1     2808.25     2900.85     45.09 o 
   9   5   1     1264.03     1274.87     39.93 o 
  10   5   1      316.28      316.94     26.99 o 
  11   5   1      747.40      757.39     38.20 o 
 -11   6   1       39.20       18.23     19.86 o 
 -10   6   1        1.12       -4.86     10.68 o 
  -9   6   1       65.37       44.14      9.39 o 
  -8   6   1       49.26       26.57      8.43 o 
  -7   6   1     2712.38     2701.87     54.84 o 
  -6   6   1      210.79      213.70     13.03 o 
  -5   6   1     1031.65     1067.36     22.19 o 
  -4   6   1     2441.68     2568.51     42.67 o 
  -3   6   1     1991.14     2000.57     48.63 o 
  -2   6   1    11575.04    11265.39    200.17 o 
  -1   6   1     4807.72     4574.66     51.23 o 
   0   6   1    24859.77    24329.38    340.45 o 
   1   6   1     5236.95     5066.35     45.74 o 
   2   6   1    14683.36    14305.55    100.08 o 
   3   6   1     7212.45     7105.39     59.97 o 
   4   6   1    11517.15    11100.00     89.12 o 
   5   6   1     4732.73     4956.79     64.63 o 
   6   6   1      538.44      572.64     15.26 o 
   7   6   1     1904.17     1922.58     34.75 o 
   8   6   1     3006.33     3135.90     61.33 o 
   9   6   1     1293.88     1361.63     42.23 o 
  10   6   1     1187.57     1180.96     38.89 o 
  11   6   1      512.25      512.11     31.50 o 
 -10   7   1       94.28      101.43     14.43 o 
  -9   7   1      109.50       97.68     13.92 o 
  -8   7   1       41.96       29.68     11.05 o 
  -7   7   1     3261.90     3376.45     79.51 o 
  -6   7   1     1378.33     1372.59     43.34 o 
  -5   7   1     1949.97     1995.56     58.07 o 
  -4   7   1     1673.04     1697.44     37.40 o 
  -3   7   1      381.63      401.60     18.91 o 
  -2   7   1     1383.57     1299.39     35.08 o 
  -1   7   1     5638.35     6029.08     55.66 o 
   0   7   1     3382.78     3244.52     52.25 o 
   1   7   1      674.00      736.36     16.98 o 
   2   7   1     1764.31     1782.82     27.74 o 
   3   7   1      224.25      242.58     10.40 o 
   4   7   1     7099.08     7165.94     70.35 o 
   5   7   1     3877.74     3917.51     59.30 o 
   6   7   1     1937.35     1899.63     55.39 o 
   7   7   1     1060.64     1079.74     35.85 o 
   8   7   1     1855.87     1867.09     48.93 o 
   9   7   1      395.16      401.11     25.29 o 
  10   7   1      475.76      477.73     28.89 o 
  11   7   1      171.17      135.33     21.63 o 
 -10   8   1      606.02      624.43     55.11 o 
  -9   8   1      864.23      888.09     42.19 o 
  -8   8   1      603.68      617.26     33.79 o 
  -7   8   1     4092.22     4182.43     93.25 o 
  -6   8   1      993.11     1005.99     39.09 o 
  -5   8   1     2872.89     2927.22     63.87 o 
  -4   8   1     1781.48     1843.27     41.45 o 
  -3   8   1      601.06      643.12     28.99 o 
  -2   8   1     1489.88     1575.98     40.98 o 
  -1   8   1     8319.45     8236.25    154.01 o 
   0   8   1    10344.55    10707.63    111.51 o 
   1   8   1     2963.59     3093.29     62.33 o 
   2   8   1     3588.50     3650.83     65.48 o 
   3   8   1       15.14       19.10      5.68 o 
   4   8   1     5268.75     5437.43     97.74 o 
   5   8   1      844.26      877.32     27.32 o 
   6   8   1     1132.25     1113.89     39.25 o 
   7   8   1      232.66      243.92     20.01 o 
   8   8   1       49.00       46.49     10.39 o 
   9   8   1        6.11       24.30     11.13 o 
  10   8   1      133.96      147.08     19.82 o 
  -9   9   1      571.60      568.54     34.70 o 
  -8   9   1      344.77      340.43     28.30 o 
  -7   9   1     1597.19     1623.12     69.03 o 
  -6   9   1      520.23      494.89     28.81 o 
  -5   9   1     5342.20     5373.36    132.23 o 
  -4   9   1     3805.58     3786.72    121.11 o 
  -3   9   1     5184.07     5465.47     85.23 o 
  -2   9   1     3610.11     3807.85     68.14 o 
  -1   9   1     8425.41     8894.96    145.38 o 
   0   9   1     6874.60     7337.26     90.81 o 
   1   9   1     4280.18     4537.84    115.88 o 
   2   9   1     1921.30     1914.46     42.64 o 
   3   9   1      893.22      785.15     46.48 o 
   4   9   1      545.51      543.85     28.35 o 
   5   9   1     3970.54     4104.19    142.14 o 
   6   9   1     1203.09     1258.26     62.14 o 
   7   9   1      373.14      332.13     26.90 o 
   8   9   1      441.84      381.73     29.87 o 
   9   9   1        0.38      -10.29     12.64 o 
  10   9   1      200.78      214.81     29.83 o 
  -9  10   1      726.42      699.75     84.18 o 
  -8  10   1      449.88      422.53     34.11 o 
  -7  10   1     1483.59     1541.19     54.21 o 
  -6  10   1      535.45      494.80     30.17 o 
  -5  10   1     2117.43     2222.95     68.07 o 
  -4  10   1     4746.99     4631.56     85.69 o 
  -3  10   1     4370.31     4562.62    112.00 o 
  -2  10   1      692.01      724.79     35.55 o 
  -1  10   1     3743.95     3979.66     78.61 o 
   0  10   1     1545.14     1693.32     59.75 o 
   1  10   1     1850.23     1910.54     41.45 o 
   2  10   1     2937.75     3182.79     59.07 o 
   3  10   1        5.71        5.18     15.36 o 
   4  10   1     2298.15     2278.74     85.11 o 
   5  10   1      322.31      334.69     34.05 o 
   6  10   1     1204.74     1131.87     62.48 o 
   7  10   1      209.12      208.58     38.74 o 
   8  10   1      122.56       80.99     20.50 o 
   9  10   1       44.86       51.19     15.82 o 
  -8  11   1     1241.15     1327.63    154.69 o 
  -7  11   1      883.28      895.48     43.18 o 
  -6  11   1      344.48      345.65     26.32 o 
  -5  11   1     1035.54      973.75     49.75 o 
  -4  11   1     1979.69     2107.23     68.10 o 
  -3  11   1     1817.00     1911.71     71.86 o 
  -2  11   1      332.94      310.55     21.03 o 
  -1  11   1     1666.74     1733.23     42.86 o 
   0  11   1      116.34      143.30     13.71 o 
   1  11   1     2393.34     2513.23     76.86 o 
   2  11   1     1399.73     1374.39     90.60 o 
   3  11   1      125.23       96.41     21.22 o 
   4  11   1      160.10      130.32     48.87 o 
   5  11   1       82.08       67.08     19.74 o 
   6  11   1        2.75       -4.44     15.19 o 
   7  11   1      122.15       96.15     23.18 o 
   8  11   1        0.01        0.16     18.75 o 
  -7  12   1     1818.69     1799.81     85.36 o 
  -6  12   1      400.34      382.17     29.32 o 
  -5  12   1     1365.86     1432.05     51.95 o 
  -4  12   1     2917.42     3105.79    106.17 o 
  -3  12   1     2521.75     2673.88     64.78 o 
  -2  12   1     1300.85     1338.66     63.58 o 
  -1  12   1     1038.84     1071.91     38.11 o 
   0  12   1      546.46      512.74     27.77 o 
   1  12   1      195.71      250.19     24.39 o 
   2  12   1      727.10      666.54     49.63 o 
   3  12   1      362.65      290.62     35.79 o 
   4  12   1       18.09      -19.21     46.97 o 
   5  12   1       16.45       -4.62     16.46 o 
   6  12   1       20.09       -5.24     16.52 o 
   7  12   1       23.75      -16.86     16.86 o 
   8  12   1        3.52        3.22     22.97 o 
  -6  13   1      691.31      724.75     53.85 o 
  -5  13   1      515.39      542.36     45.61 o 
  -4  13   1      533.18      550.62     32.58 o 
  -3  13   1      340.96      362.60     25.17 o 
  -2  13   1      107.20      117.70     16.43 o 
  -1  13   1      700.92      687.17     34.08 o 
   0  13   1       80.99       32.38     18.76 o 
   1  13   1      358.54      342.55     37.55 o 
   2  13   1      211.72      192.45     29.40 o 
   3  13   1      243.70      172.87     28.96 o 
   4  13   1       18.47      -14.80     14.80 o 
   5  13   1       20.72       20.93     17.76 o 
   6  13   1       19.93      -19.59     32.51 o 
  -5  14   1      120.10      139.63     40.50 o 
  -4  14   1       55.65       53.61     15.53 o 
  -3  14   1       44.66       65.34     20.76 o 
  -2  14   1        2.41        3.83      9.71 o 
  -1  14   1      549.04      544.91     45.21 o 
   0  14   1        7.62        5.13     15.80 o 
   1  14   1       48.39       41.30     17.94 o 
   2  14   1        0.21      -18.46     18.46 o 
   3  14   1        7.43       -3.95     29.22 o 
   4  14   1       67.45       50.18     20.80 o 
  -3  15   1      112.83      126.46     33.39 o 
  -2  15   1       92.28       72.66     21.11 o 
  -1  15   1      102.72       75.72     21.65 o 
   0  15   1        1.68       29.57     42.91 o 
   1  15   1      249.84      257.63     51.97 o 
  -1 -14   2      637.27      595.85     51.43 o 
   0 -14   2     1666.30     1732.79     83.56 o 
   1 -14   2      412.50      368.01     32.52 o 
   2 -14   2      621.31      657.99     49.73 o 
   3 -14   2      599.70      608.18     35.09 o 
  -4 -13   2     1294.58     1313.51    110.98 o 
  -3 -13   2      751.30      698.15     56.10 o 
  -2 -13   2      965.35     1022.17     65.38 o 
  -1 -13   2      633.60      584.20     49.64 o 
   0 -13   2     1988.74     2016.13     71.86 o 
   1 -13   2      564.12      527.26     37.54 o 
   2 -13   2      628.35      602.53     41.71 o 
   3 -13   2      384.71      387.22     27.43 o 
   4 -13   2      341.32      368.12     31.79 o 
   5 -13   2      366.28      457.54     47.16 o 
  -6 -12   2      867.48      836.50     88.96 o 
  -5 -12   2     1120.51     1196.56     72.53 o 
  -4 -12   2     1014.00      951.85     94.71 o 
  -3 -12   2      786.50      712.23     54.09 o 
  -2 -12   2      141.60      127.87     24.39 o 
  -1 -12   2       63.13       72.58     20.91 o 
   0 -12   2      739.65      702.15     41.75 o 
   1 -12   2       60.02       61.17     12.66 o 
   2 -12   2      248.82      246.43     21.70 o 
   3 -12   2        5.80       15.19      9.47 o 
   4 -12   2       66.59       64.89     13.47 o 
   5 -12   2        1.04       22.15     11.87 o 
   6 -12   2      512.39      464.97     40.55 o 
  -7 -11   2      741.19      755.90     47.04 o 
  -6 -11   2      638.25      661.59     53.16 o 
  -5 -11   2      875.63      870.45     59.85 o 
  -4 -11   2      340.71      300.72     35.07 o 
  -3 -11   2      776.21      750.37     53.31 o 
  -2 -11   2       73.23       53.18     18.07 o 
  -1 -11   2       12.48        4.73     16.06 o 
   0 -11   2      624.30      715.65     32.56 o 
   1 -11   2     1085.17     1091.65     40.51 o 
   2 -11   2      285.00      317.86     23.22 o 
   3 -11   2       47.36       32.17     10.52 o 
   4 -11   2        0.28      -11.16     11.16 o 
   5 -11   2      480.93      465.34     25.01 o 
   6 -11   2        0.03        5.94     10.25 o 
   7 -11   2      174.04      185.60     25.99 o 
   8 -11   2       14.49       21.67     16.64 o 
  -8 -10   2      512.86      491.85     47.95 o 
  -7 -10   2      630.25      569.09     40.24 o 
  -6 -10   2      706.08      737.93     43.82 o 
  -5 -10   2      955.75      901.92     46.63 o 
  -4 -10   2     1088.63     1111.60     76.02 o 
  -3 -10   2     2821.39     2890.27     98.87 o 
  -2 -10   2     1395.68     1291.93     74.91 o 
  -1 -10   2      611.26      577.09     57.70 o 
   0 -10   2     2394.95     2365.83     64.69 o 
   1 -10   2      245.05      268.47     20.15 o 
   2 -10   2      694.05      685.29     31.85 o 
   3 -10   2      167.04      145.63     13.39 o 
   4 -10   2       78.55       70.29     12.91 o 
   5 -10   2      404.74      413.35     21.47 o 
   6 -10   2        6.70       18.03     10.42 o 
   7 -10   2       27.47       30.33     13.91 o 
   8 -10   2       35.03       39.82     18.62 o 
  -8  -9   2      434.36      453.24     30.04 o 
  -7  -9   2     1188.48     1199.43     55.55 o 
  -6  -9   2      391.77      416.51     31.86 o 
  -5  -9   2      172.31      165.47     21.56 o 
  -4  -9   2      130.72      143.15     18.64 o 
  -3  -9   2     1277.57     1240.07     48.00 o 
  -2  -9   2       40.92       32.84     12.09 o 
  -1  -9   2       64.72       71.61     19.33 o 
   0  -9   2      299.34      321.61     33.14 o 
   1  -9   2       70.03       76.40     10.28 o 
   2  -9   2       22.45       23.00      8.28 o 
   3  -9   2      378.19      393.35     19.93 o 
   4  -9   2       77.34       64.02     10.43 o 
   5  -9   2      362.60      367.01     20.01 o 
   6  -9   2        8.88      -10.68     10.68 o 
   7  -9   2      282.99      265.34     24.93 o 
   8  -9   2        2.37       12.56     12.06 o 
   9  -9   2      326.59      312.95     30.04 o 
  -9  -8   2      932.53      985.64     51.16 o 
  -8  -8   2      493.32      544.53     31.64 o 
  -7  -8   2      467.58      494.54     29.47 o 
  -6  -8   2       12.69       19.85      9.48 o 
  -5  -8   2       28.76       26.08     11.53 o 
  -4  -8   2      176.23      130.47     17.11 o 
  -3  -8   2      100.89       83.25     15.36 o 
  -2  -8   2      202.32      231.74     17.24 o 
  -1  -8   2      183.88      151.83     12.61 o 
   0  -8   2        4.36       13.50      6.77 o 
   1  -8   2      604.41      677.95     39.50 o 
   2  -8   2      383.72      378.24     18.18 o 
   3  -8   2        4.85       -3.14      6.44 o 
   4  -8   2      113.35      104.36     13.17 o 
   5  -8   2     1250.73     1210.93     33.39 o 
   6  -8   2     1129.39     1165.50     38.66 o 
   7  -8   2     2981.17     3235.53     73.86 o 
   8  -8   2     1000.78     1047.42     39.55 o 
   9  -8   2      479.52      435.45     30.69 o 
  10  -8   2      543.63      381.93     67.74 o 
 -10  -7   2      307.89      311.95     34.87 o 
  -9  -7   2      444.78      428.55     28.40 o 
  -8  -7   2      160.39      150.22     15.55 o 
  -7  -7   2      373.78      397.15     17.96 o 
  -6  -7   2      274.88      261.98     15.37 o 
  -5  -7   2     1051.22     1074.68     32.27 o 
  -4  -7   2       24.86       39.24     11.81 o 
  -3  -7   2     3460.22     3478.30     74.70 o 
  -2  -7   2      115.44      132.20     12.05 o 
  -1  -7   2        1.46       11.09      4.31 o 
   0  -7   2        0.51        9.06      4.35 o 
   1  -7   2     5387.71     5088.56     78.58 o 
   2  -7   2     4620.79     4789.93     89.16 o 
   3  -7   2     1511.43     1613.06     30.17 o 
   4  -7   2      264.23      271.64     12.04 o 
   5  -7   2     2235.54     2333.35     40.92 o 
   6  -7   2      230.19      222.94     14.71 o 
   7  -7   2     3008.32     3209.21     74.02 o 
   8  -7   2     1229.10     1258.17     43.44 o 
   9  -7   2      458.96      493.51     27.95 o 
  10  -7   2      410.09      409.10     32.05 o 
 -10  -6   2      169.80      144.55     16.04 o 
  -9  -6   2      289.70      268.92     20.50 o 
  -8  -6   2       49.32       74.19     10.36 o 
  -7  -6   2      112.08      133.00     11.19 o 
  -6  -6   2       16.34       26.47      6.56 o 
  -5  -6   2      570.32      571.72     18.61 o 
  -4  -6   2      620.28      628.91     21.76 o 
  -3  -6   2      406.69      427.69     24.59 o 
  -2  -6   2     4082.74     3775.26     71.58 o 
  -1  -6   2      144.08      130.40      6.73 o 
   0  -6   2       82.36      117.28      8.89 o 
   1  -6   2      486.18      470.30     14.15 o 
   2  -6   2     1206.61     1167.00     21.98 o 
   3  -6   2      135.10      137.48      9.13 o 
   4  -6   2       14.97       13.53      4.33 o 
   5  -6   2      231.99      225.64     10.33 o 
   6  -6   2       24.91       25.08      7.22 o 
   7  -6   2     2586.98     2641.25     52.63 o 
   8  -6   2     1476.66     1527.27     44.28 o 
   9  -6   2     1149.98     1097.33     43.61 o 
  10  -6   2      409.86      399.03     22.87 o 
  11  -6   2      750.73      746.74     82.51 o 
 -10  -5   2       79.71       67.57     11.77 o 
  -9  -5   2       10.92        1.06      7.59 o 
  -8  -5   2        0.13       -0.33      7.03 o 
  -7  -5   2      290.59      300.37     15.30 o 
  -6  -5   2      188.91      180.41     10.17 o 
  -5  -5   2        3.24        2.73      5.36 o 
  -4  -5   2      199.47      175.45      9.65 o 
  -3  -5   2       55.84       69.95      4.98 o 
  -2  -5   2     4112.79     4145.68     60.69 o 
  -1  -5   2     1244.96     1224.98     17.48 o 
   0  -5   2       60.64       61.61      6.17 o 
   1  -5   2      251.27      267.29     10.23 o 
   2  -5   2     5787.44     5883.01     54.56 o 
   3  -5   2     2287.77     2252.41     33.95 o 
   4  -5   2     5744.31     5913.56     59.54 o 
   5  -5   2     4378.71     4359.06     44.37 o 
   6  -5   2     1056.38     1047.82     21.92 o 
   7  -5   2     3895.52     4170.66     65.34 o 
   8  -5   2     3899.22     3943.47     67.28 o 
   9  -5   2     1472.22     1526.32     50.75 o 
  10  -5   2      443.46      400.63     22.42 o 
  11  -5   2      606.02      557.07     30.10 o 
 -11  -4   2        2.14       13.68     34.74 o 
 -10  -4   2        0.63        0.74     22.07 o 
  -9  -4   2        0.59        6.55      8.99 o 
  -8  -4   2      131.53      122.66     12.04 o 
  -7  -4   2      275.73      255.83     12.05 o 
  -6  -4   2       12.55       11.02      4.75 o 
  -5  -4   2       12.35       20.99      4.65 o 
  -4  -4   2        4.46        6.07      5.15 o 
  -3  -4   2        8.22       11.82      2.39 o 
  -2  -4   2     6292.42     6358.21     65.34 o 
  -1  -4   2     2558.75     2602.21     32.85 o 
   0  -4   2     5599.20     5556.29     39.12 o 
   1  -4   2     3821.02     3959.83     47.53 o 
   2  -4   2    15497.13    14611.73    382.03 o 
   3  -4   2     7921.43     7674.62     87.75 o 
   4  -4   2    15278.24    14693.99    140.14 o 
   5  -4   2     9772.15    10071.10     91.65 o 
   6  -4   2      201.21      186.25      8.83 o 
   7  -4   2     4353.44     4399.64     55.98 o 
   8  -4   2     2953.51     2999.73     52.88 o 
   9  -4   2     2968.75     2982.99     55.89 o 
  10  -4   2     1313.88     1341.65     39.03 o 
  11  -4   2     1337.60     1499.26     43.54 o 
 -11  -3   2       56.45       63.68     12.83 o 
 -10  -3   2       54.66       66.71     10.75 o 
  -9  -3   2        2.75        6.07      6.57 o 
  -8  -3   2      339.96      337.52     14.59 o 
  -7  -3   2      539.63      505.23     15.25 o 
  -6  -3   2      487.24      494.27     14.05 o 
  -5  -3   2      939.23      876.46     14.12 o 
  -4  -3   2     8406.80     8901.86     80.17 o 
  -3  -3   2       17.80       35.19      3.21 o 
  -2  -3   2    10600.94    10491.61    105.07 o 
  -1  -3   2     1847.32     1810.69     29.30 o 
   0  -3   2     1391.61     1407.93     20.46 o 
   1  -3   2     1372.70     1574.87     19.09 o 
   2  -3   2      800.33      755.56     15.72 o 
   3  -3   2     1068.07     1076.08     16.00 o 
   4  -3   2     4054.58     3696.56     36.88 o 
   5  -3   2     7889.79     7992.96     85.59 o 
   6  -3   2      692.44      735.32     16.16 o 
   7  -3   2     3661.84     3682.12     47.42 o 
   8  -3   2     3094.44     3016.46     47.95 o 
   9  -3   2     3542.39     3460.79     59.00 o 
  10  -3   2     1419.25     1355.18     38.43 o 
  11  -3   2     1338.02     1303.22     39.40 o 
 -11  -2   2      170.66      148.87     17.25 o 
 -10  -2   2      613.80      617.19     23.65 o 
  -9  -2   2      437.92      443.39     23.86 o 
  -8  -2   2      116.43      119.81     10.57 o 
  -7  -2   2     1842.44     1861.73     30.20 o 
  -6  -2   2     2153.31     2242.17     37.77 o 
  -5  -2   2     9434.98     9584.45     75.53 o 
  -4  -2   2     3351.51     3234.97     34.07 o 
  -3  -2   2     4244.33     4443.04     32.40 o 
  -2  -2   2     3859.65     4005.15     32.39 o 
  -1  -2   2     6403.41     6345.08     56.80 o 
   0  -2   2     7190.62     7206.50     62.52 o 
   1  -2   2     2581.17     2644.81     32.73 o 
   2  -2   2    16028.63    14399.41    216.51 o 
   3  -2   2      871.06      942.62     14.69 o 
   4  -2   2    23189.28    21897.11    130.42 o 
   5  -2   2     2982.73     2847.14     33.48 o 
   6  -2   2     1538.88     1586.84     29.60 o 
   7  -2   2     1641.68     1671.45     30.51 o 
   8  -2   2     1117.61     1153.81     27.02 o 
   9  -2   2      740.64      760.04     26.92 o 
  10  -2   2      294.11      260.48     17.36 o 
  11  -2   2      873.20      851.74     40.00 o 
  12  -2   2        1.27       -7.07     36.38 o 
 -11  -1   2      211.75      169.30     15.71 o 
 -10  -1   2      525.98      482.99     23.35 o 
  -9  -1   2      483.85      475.24     21.67 o 
  -8  -1   2      298.69      292.26     16.57 o 
  -7  -1   2      399.78      385.74     15.49 o 
  -6  -1   2     1616.25     1659.81     29.95 o 
  -5  -1   2     3128.58     3263.26     38.01 o 
  -4  -1   2     6172.16     6260.59     45.76 o 
  -3  -1   2     3063.31     3159.43     31.31 o 
  -2  -1   2     3403.87     3549.10     30.58 o 
  -1  -1   2     9203.68     9233.07     46.29 o 
   0  -1   2    17296.06    16441.01    188.13 o 
   1  -1   2    12620.20    12003.51    159.02 o 
   2  -1   2    20123.17    17980.98    207.61 o 
   3  -1   2     1763.60     1673.42     20.05 o 
   4  -1   2    12046.73    11053.15     78.99 o 
   5  -1   2     6034.79     5952.85     61.74 o 
   6  -1   2     2530.50     2453.12     36.57 o 
   7  -1   2     1356.89     1313.01     26.48 o 
   8  -1   2     1560.54     1587.80     31.35 o 
   9  -1   2      532.95      517.23     19.31 o 
  10  -1   2      652.16      637.70     25.23 o 
  11  -1   2     1197.61     1225.94     47.44 o 
  12  -1   2      108.95       94.78     15.99 o 
 -11   0   2       25.15        4.28      8.71 o 
 -10   0   2      139.14      129.79     13.25 o 
  -9   0   2     1615.77     1646.80     39.37 o 
  -8   0   2      340.61      306.75     19.95 o 
  -7   0   2     3867.79     4049.21     52.37 o 
  -6   0   2       15.66       23.16      5.25 o 
  -5   0   2     2229.34     2261.96     26.37 o 
  -4   0   2     7226.96     7063.66     76.34 o 
  -3   0   2     5770.58     5782.81     52.13 o 
  -2   0   2     4891.74     4936.62     45.61 o 
  -1   0   2     8451.25     8437.32     73.29 o 
   0   0   2     7976.51     7559.30     84.78 o 
   1   0   2    11702.33    10165.97    173.41 o 
   2   0   2     6547.94     6711.21     59.59 o 
   3   0   2      356.20      310.05      9.27 o 
   4   0   2    14386.99    13740.70    120.18 o 
   5   0   2     4735.87     4650.17     61.29 o 
   6   0   2     5064.26     5063.31     60.20 o 
   7   0   2     2042.33     2039.24     32.87 o 
   8   0   2     5698.73     5736.65     61.69 o 
   9   0   2       13.15       11.00      6.06 o 
  10   0   2      704.84      644.56     24.28 o 
  11   0   2     1043.97     1001.87     34.42 o 
  12   0   2        0.96      -10.73     10.98 o 
 -11   1   2      382.20      336.40     20.57 o 
 -10   1   2      971.62      970.60     38.73 o 
  -9   1   2     1752.02     1826.03     49.81 o 
  -8   1   2     4065.10     4219.07     54.39 o 
  -7   1   2     5114.61     5231.70     64.58 o 
  -6   1   2     1512.26     1519.68     28.12 o 
  -5   1   2     2041.88     2039.86     33.57 o 
  -4   1   2     5008.98     5114.75     65.39 o 
  -3   1   2     2603.13     2497.30     24.95 o 
  -2   1   2     1366.99     1370.49     14.31 o 
  -1   1   2     9995.58     9478.73    127.21 o 
   0   1   2     4171.23     3862.26     44.17 o 
   1   1   2     8086.32     7332.84    130.77 o 
   2   1   2    16806.46    15462.70    121.95 o 
   3   1   2     5047.15     4816.06     55.47 o 
   4   1   2    13565.39    13231.97     81.52 o 
   5   1   2     1995.90     2025.80     27.10 o 
   6   1   2      293.42      306.55     13.50 o 
   7   1   2     1314.11     1307.43     22.35 o 
   8   1   2       10.89       11.62      5.57 o 
   9   1   2       31.76       20.67      6.44 o 
  10   1   2       26.01       -1.17      6.44 o 
  11   1   2       20.98       21.96      9.25 o 
  12   1   2       24.42       30.86     11.12 o 
 -11   2   2      395.90      399.61     26.63 o 
 -10   2   2     1142.63     1177.85     46.07 o 
  -9   2   2     2271.95     2330.50     48.55 o 
  -8   2   2     1531.16     1505.95     33.34 o 
  -7   2   2     7281.12     7319.19    117.69 o 
  -6   2   2     1317.77     1347.32     30.83 o 
  -5   2   2     3131.75     3151.44     43.33 o 
  -4   2   2     4100.73     3876.81     60.41 o 
  -3   2   2    10084.82     9750.21     72.53 o 
  -2   2   2     9149.14     8790.95     77.12 o 
  -1   2   2    14152.14    13368.25    289.06 o 
   0   2   2    12620.54    11577.90    212.94 o 
   1   2   2     9611.98     9231.41    122.51 o 
   2   2   2    13445.04    13039.09    179.42 o 
   3   2   2     6034.77     5752.48     38.26 o 
   4   2   2     9928.82     9913.96     63.68 o 
   5   2   2     1169.60     1181.37     18.98 o 
   6   2   2      503.58      508.55     14.55 o 
   7   2   2      122.31      131.13      7.01 o 
   8   2   2     2633.46     2537.48     36.25 o 
   9   2   2      338.84      331.30     16.36 o 
  10   2   2       75.33       41.27      8.06 o 
  11   2   2        5.20        2.18      7.85 o 
  12   2   2      209.35      175.83     22.39 o 
 -11   3   2      358.52      359.04     25.61 o 
 -10   3   2      540.89      567.06     30.60 o 
  -9   3   2      695.18      712.66     27.23 o 
  -8   3   2      524.47      491.70     19.69 o 
  -7   3   2     6644.38     6567.95    151.17 o 
  -6   3   2     1411.89     1449.64     26.28 o 
  -5   3   2     2956.96     2862.22     34.78 o 
  -4   3   2     9116.51     9432.61     69.59 o 
  -3   3   2     1302.62     1251.94     16.35 o 
  -2   3   2     9256.15     8780.35     72.01 o 
  -1   3   2     9566.77     9071.32    224.98 o 
   0   3   2     3167.36     2977.46     36.70 o 
   1   3   2      478.18      479.99     10.59 o 
   2   3   2      423.46      468.75      8.89 o 
   3   3   2      195.73      201.29      5.68 o 
   4   3   2     1237.88     1173.82     18.14 o 
   5   3   2     3321.88     3619.80     36.53 o 
   6   3   2      112.24      118.26      5.97 o 
   7   3   2      292.33      275.02      9.38 o 
   8   3   2     2164.36     2217.91     31.30 o 
   9   3   2       13.10        7.56      6.77 o 
  10   3   2      123.68       88.35      9.93 o 
  11   3   2      176.64      179.43     14.28 o 
  12   3   2      413.08      387.12     32.03 o 
 -11   4   2      708.07      699.84     43.96 o 
 -10   4   2     1680.96     1698.03     49.24 o 
  -9   4   2      887.24      858.86     27.95 o 
  -8   4   2      590.59      616.45     24.33 o 
  -7   4   2     5607.30     5673.67    145.09 o 
  -6   4   2     1019.71     1023.26     27.36 o 
  -5   4   2     3819.34     3879.74     41.08 o 
  -4   4   2       45.58       65.67      3.94 o 
  -3   4   2     1699.03     1870.22     28.01 o 
  -2   4   2     3619.26     3789.17     41.11 o 
  -1   4   2     3673.01     3574.84     44.35 o 
   0   4   2     4427.03     4181.66     45.58 o 
   1   4   2     1331.04     1273.19     18.22 o 
   2   4   2     1973.06     2014.46     22.01 o 
   3   4   2     1411.56     1530.44     23.60 o 
   4   4   2     8049.54     8557.13    103.03 o 
   5   4   2       18.62       42.98      4.26 o 
   6   4   2        3.05        5.80      2.47 o 
   7   4   2      119.27      124.08      8.34 o 
   8   4   2        1.87        5.63      6.35 o 
   9   4   2      607.79      627.88     23.50 o 
  10   4   2       18.87        4.65      7.18 o 
  11   4   2      347.88      327.28     20.07 o 
  12   4   2      511.14      560.27     55.75 o 
 -11   5   2      877.46      944.33     92.39 o 
 -10   5   2     2115.39     2176.74     62.80 o 
  -9   5   2      505.03      470.01     25.07 o 
  -8   5   2      441.18      422.25     22.28 o 
  -7   5   2     3263.64     3226.38     53.44 o 
  -6   5   2     1032.18     1021.52     27.70 o 
  -5   5   2     8180.34     8270.09     92.80 o 
  -4   5   2     6949.66     7031.04    100.25 o 
  -3   5   2     6621.94     6472.97     66.66 o 
  -2   5   2     1940.17     2083.24     48.37 o 
  -1   5   2    23220.18    21584.40    333.40 o 
   0   5   2    11216.68    10866.29     97.04 o 
   1   5   2     3906.65     3928.44     38.85 o 
   2   5   2      131.80      140.94      9.16 o 
   3   5   2     1060.03     1016.64     14.72 o 
   4   5   2      542.98      594.06      9.94 o 
   5   5   2       27.52       36.69      4.71 o 
   6   5   2      294.52      319.86     11.43 o 
   7   5   2      720.71      719.47     18.34 o 
   8   5   2      275.54      286.79     14.70 o 
   9   5   2     1315.47     1289.78     37.24 o 
  10   5   2       93.83       79.19     12.87 o 
  11   5   2      517.76      496.59     26.92 o 
 -10   6   2     1608.99     1636.93     56.17 o 
  -9   6   2      462.69      433.91     27.68 o 
  -8   6   2     1069.43      999.07     39.72 o 
  -7   6   2     1249.93     1287.33     42.45 o 
  -6   6   2     1608.41     1657.68     39.25 o 
  -5   6   2     3557.34     3577.13     79.78 o 
  -4   6   2     6517.57     6921.29     90.85 o 
  -3   6   2     2475.37     2514.04     37.22 o 
  -2   6   2       19.89       31.89      6.70 o 
  -1   6   2     4316.66     4261.78     59.39 o 
   0   6   2      603.38      611.36     17.92 o 
   1   6   2     3171.38     3304.92     54.40 o 
   2   6   2        6.43       12.66      3.44 o 
   3   6   2      157.98      145.62      6.41 o 
   4   6   2      157.54      192.11      7.46 o 
   5   6   2      320.37      335.22     14.06 o 
   6   6   2       36.46       38.61      5.50 o 
   7   6   2      393.30      379.80     15.54 o 
   8   6   2      291.51      296.31     18.46 o 
   9   6   2     1905.02     1996.87     47.60 o 
  10   6   2      323.60      320.80     24.55 o 
  11   6   2      541.22      574.02     33.19 o 
 -10   7   2     1490.20     1424.09     69.98 o 
  -9   7   2      731.24      714.05     41.53 o 
  -8   7   2      455.74      466.35     28.94 o 
  -7   7   2      301.03      281.45     22.17 o 
  -6   7   2       26.79        9.42      9.25 o 
  -5   7   2        3.01       17.97     10.08 o 
  -4   7   2      661.49      654.96     19.08 o 
  -3   7   2      112.15      117.88      7.92 o 
  -2   7   2     3625.00     3737.33     97.49 o 
  -1   7   2       37.36       39.73      7.23 o 
   0   7   2      393.38      320.27     14.40 o 
   1   7   2      934.38      822.31     17.69 o 
   2   7   2     1013.91      990.01     20.13 o 
   3   7   2      319.95      326.99     13.75 o 
   4   7   2      151.07      156.11      7.54 o 
   5   7   2      637.58      689.06     22.04 o 
   6   7   2      663.65      705.28     23.15 o 
   7   7   2     1950.82     2044.78     52.12 o 
   8   7   2      997.91     1075.77     39.63 o 
   9   7   2     3023.78     3166.98     82.69 o 
  10   7   2      373.49      401.01     32.67 o 
  11   7   2      451.03      377.86     38.70 o 
 -10   8   2      770.87      822.61     60.04 o 
  -9   8   2      317.47      316.25     26.59 o 
  -8   8   2      726.19      755.45     37.34 o 
  -7   8   2      226.24      233.52     21.65 o 
  -6   8   2       49.72       33.82     10.27 o 
  -5   8   2      180.32      191.88     17.69 o 
  -4   8   2     1844.64     1865.05     50.48 o 
  -3   8   2     1518.76     1603.88     46.76 o 
  -2   8   2      208.11      190.46      8.83 o 
  -1   8   2       11.29       11.80     13.73 o 
   0   8   2     5876.14     6091.91     92.80 o 
   1   8   2      231.50      220.26      9.31 o 
   2   8   2      672.12      707.49     16.62 o 
   3   8   2     2802.28     2872.50     51.53 o 
   4   8   2     2943.15     2976.86     62.70 o 
   5   8   2     2474.81     2585.20     48.48 o 
   6   8   2     2457.36     2441.72     56.22 o 
   7   8   2     1330.22     1402.82     44.38 o 
   8   8   2      726.53      724.17     33.78 o 
   9   8   2     1964.47     2059.01     63.52 o 
  10   8   2      512.51      503.38     37.30 o 
  -9   9   2      206.75      191.21     22.59 o 
  -8   9   2     1075.18     1185.56     48.70 o 
  -7   9   2     1027.24     1062.72     43.97 o 
  -6   9   2      172.38      149.55     17.18 o 
  -5   9   2       21.20       20.90     11.99 o 
  -4   9   2     1367.65     1269.05     45.23 o 
  -3   9   2      124.40      125.98     13.45 o 
  -2   9   2      253.89      220.88     20.54 o 
  -1   9   2      106.84       88.37     13.70 o 
   0   9   2     2078.24     2246.87     48.45 o 
   1   9   2       79.73       68.57      9.45 o 
   2   9   2      299.21      294.00     11.54 o 
   3   9   2     1123.42     1108.28     32.73 o 
   4   9   2     2525.65     2732.16     91.23 o 
   5   9   2      530.18      525.76     23.59 o 
   6   9   2     1462.68     1555.44     46.11 o 
   7   9   2      855.30      848.98     35.62 o 
   8   9   2      787.58      765.24     35.21 o 
   9   9   2     1408.82     1496.07     52.50 o 
  10   9   2      494.38      467.25     62.29 o 
  -9  10   2       19.10       36.66     26.04 o 
  -8  10   2       45.42       26.57     12.90 o 
  -7  10   2      217.79      197.16     22.19 o 
  -6  10   2        7.92        4.69     10.01 o 
  -5  10   2      515.75      508.18     29.64 o 
  -4  10   2       40.40       54.83     14.37 o 
  -3  10   2      294.10      317.32     22.06 o 
  -2  10   2       35.42       32.14      9.75 o 
  -1  10   2       43.15       55.78     10.13 o 
   0  10   2     1965.95     2028.03     43.62 o 
   1  10   2      954.73     1049.80     49.57 o 
   2  10   2      146.11      139.57     11.66 o 
   3  10   2      727.47      733.18     32.57 o 
   4  10   2     2652.15     2694.44     75.94 o 
   5  10   2      811.19      810.08     51.06 o 
   6  10   2     3598.12     3623.89    110.67 o 
   7  10   2     1495.01     1434.46     69.93 o 
   8  10   2      548.19      572.92     36.91 o 
   9  10   2      813.49      816.62     63.86 o 
  -8  11   2       41.47       22.94     17.03 o 
  -7  11   2        0.08        4.95     11.31 o 
  -6  11   2        1.77      -12.24     12.24 o 
  -5  11   2      589.99      564.20     33.75 o 
  -4  11   2       82.62       94.65     15.22 o 
  -3  11   2     1050.63     1092.47     44.46 o 
  -2  11   2      636.00      701.42     34.93 o 
  -1  11   2       52.16       68.50     11.25 o 
   0  11   2     3628.50     3766.08     63.08 o 
   1  11   2     4071.60     4388.39    105.86 o 
   2  11   2     4244.55     4492.02    114.91 o 
   3  11   2     3809.98     3914.88     88.06 o 
   4  11   2     4394.53     4332.57    123.37 o 
   5  11   2     1474.92     1397.87     70.32 o 
   6  11   2     2938.55     2826.30    210.63 o 
   7  11   2      941.21      883.69     58.46 o 
   8  11   2      971.96      928.81     60.04 o 
   9  11   2      603.15      630.73     51.18 o 
  -7  12   2       50.93       33.82     16.08 o 
  -6  12   2        5.43       -4.37     11.08 o 
  -5  12   2      358.46      345.78     28.52 o 
  -4  12   2      559.67      547.96     32.06 o 
  -3  12   2     1429.64     1557.08     54.05 o 
  -2  12   2      789.32      787.32     34.51 o 
  -1  12   2      587.41      552.42     26.41 o 
   0  12   2      529.52      571.44     27.08 o 
   1  12   2     1869.25     1945.77     51.14 o 
   2  12   2     1803.80     1814.86     78.74 o 
   3  12   2     1847.43     1725.65     79.48 o 
   4  12   2     1530.80     1489.16    140.73 o 
   5  12   2      682.30      615.77     48.84 o 
   6  12   2     1616.00     1483.35     77.31 o 
   7  12   2     1186.83     1116.52     68.71 o 
   8  12   2     1076.88     1105.15     68.87 o 
  -6  13   2      371.40      409.89     42.31 o 
  -5  13   2      541.06      488.49     32.45 o 
  -4  13   2      369.32      401.27     28.67 o 
  -3  13   2     1155.78     1232.19     49.73 o 
  -2  13   2      900.16      934.29     34.52 o 
  -1  13   2       40.98       48.98     10.17 o 
   0  13   2      552.57      561.99     34.51 o 
   1  13   2      931.11      925.37     58.56 o 
   2  13   2      775.28      754.23     53.64 o 
   3  13   2     1350.91     1331.02    114.11 o 
   4  13   2     1454.82     1255.95     89.32 o 
   5  13   2      228.33      170.77     31.16 o 
   6  13   2      760.39      712.18     67.42 o 
   7  13   2      433.09      432.41     45.88 o 
  -5  14   2      799.13      859.10     58.39 o 
  -4  14   2       95.91       80.82     15.22 o 
  -3  14   2     1294.12     1331.37     65.15 o 
  -2  14   2     1302.22     1280.33     58.77 o 
  -1  14   2     1023.93     1096.01     49.65 o 
   0  14   2     1635.29     1697.32     79.41 o 
   1  14   2     1524.61     1595.76     78.07 o 
   2  14   2     1318.28     1355.22     73.48 o 
   3  14   2     1352.00     1385.22     76.03 o 
   4  14   2     1896.38     2000.92     93.69 o 
   5  14   2      181.29      123.78     26.85 o 
  -3  15   2     1271.08     1288.63     67.88 o 
  -2  15   2     1781.74     1872.26     67.40 o 
  -1  15   2     1935.33     1980.97     87.99 o 
   0  15   2     2010.36     2023.63     89.19 o 
   1  15   2     1123.44     1181.17    117.86 o 
   2  15   2      434.10      346.70     56.08 o 
   1 -14   3       56.95       43.05     17.45 o 
  -3 -13   3        1.81       -0.64     23.61 o 
  -2 -13   3      203.80      166.11     30.71 o 
  -1 -13   3      431.25      404.49     57.44 o 
   0 -13   3      194.80      203.35     25.09 o 
   1 -13   3      480.28      430.07     44.13 o 
   2 -13   3      290.79      273.04     23.56 o 
   3 -13   3      225.79      202.49     20.71 o 
   4 -13   3      394.89      379.13     32.47 o 
  -5 -12   3      363.73      331.01     58.49 o 
  -4 -12   3      721.43      662.76     55.21 o 
  -3 -12   3      223.13      216.10     33.87 o 
  -2 -12   3      685.13      583.49     49.21 o 
  -1 -12   3     1063.28     1014.58     63.29 o 
   0 -12   3      596.39      625.39     39.97 o 
   1 -12   3     1484.43     1455.70     78.25 o 
   2 -12   3     1202.93     1226.21     45.99 o 
   3 -12   3      290.74      279.31     23.00 o 
   4 -12   3      728.36      749.35     36.94 o 
   5 -12   3     1088.01     1162.14     60.55 o 
   6 -12   3      553.25      597.41     91.00 o 
  -6 -11   3      188.30      156.63     35.43 o 
  -5 -11   3      311.79      283.92     73.88 o 
  -4 -11   3      751.65      805.62     57.43 o 
  -3 -11   3      317.23      247.29     45.07 o 
  -2 -11   3      707.01      679.13     50.34 o 
  -1 -11   3      482.19      471.51     41.54 o 
   0 -11   3     2835.46     2764.84    202.71 o 
   1 -11   3     2276.16     2306.81     60.69 o 
   2 -11   3     4956.79     5164.70    104.35 o 
   3 -11   3     1434.32     1542.69     50.59 o 
   4 -11   3     1768.34     1845.16     56.22 o 
   5 -11   3     1439.49     1515.78     53.58 o 
   6 -11   3      650.98      605.50     44.59 o 
   7 -11   3     1462.08     1479.45     52.11 o 
  -7 -10   3       65.57       61.16     17.66 o 
  -6 -10   3       45.66       45.10     15.09 o 
  -5 -10   3       76.61       60.65     14.56 o 
  -4 -10   3     1240.77     1160.42     65.29 o 
  -3 -10   3      198.56      148.60     25.95 o 
  -2 -10   3     1447.05     1386.01     93.13 o 
  -1 -10   3     1147.24     1041.41     57.87 o 
   0 -10   3      633.06      581.92     42.38 o 
   1 -10   3     2159.60     2266.14     65.04 o 
   2 -10   3     2751.96     2979.33     76.37 o 
   3 -10   3      522.46      530.23     29.01 o 
   4 -10   3      594.01      609.36     30.93 o 
   5 -10   3      739.76      757.34     28.28 o 
   6 -10   3      667.70      699.61     36.69 o 
   7 -10   3     1198.22     1162.81     60.57 o 
   8 -10   3     1626.33     1607.94    108.86 o 
  -8  -9   3      267.43      220.09     32.10 o 
  -7  -9   3     1106.28     1140.65     55.37 o 
  -6  -9   3      528.19      468.96     35.43 o 
  -5  -9   3      510.09      504.99     34.48 o 
  -4  -9   3     2748.78     2826.93     77.91 o 
  -3  -9   3      515.45      516.11     32.52 o 
  -2  -9   3     4390.69     4285.20    116.12 o 
  -1  -9   3      883.00      843.62     36.60 o 
   0  -9   3      920.73      919.43     39.07 o 
   1  -9   3      777.80      761.08     43.28 o 
   2  -9   3     2505.34     2524.73     59.07 o 
   3  -9   3      944.56      969.28     37.68 o 
   4  -9   3     1556.57     1527.95     48.22 o 
   5  -9   3      709.97      736.68     28.17 o 
   6  -9   3      686.84      657.02     30.34 o 
   7  -9   3     1547.34     1596.92     55.68 o 
   8  -9   3      975.83      987.28     49.90 o 
   9  -9   3      241.11      312.51     37.07 o 
  -9  -8   3      658.78      666.25     70.22 o 
  -8  -8   3      691.46      672.38     53.30 o 
  -7  -8   3     2049.00     2219.94     86.81 o 
  -6  -8   3      792.63      821.11     43.84 o 
  -5  -8   3     2584.94     2510.60     73.42 o 
  -4  -8   3      512.29      490.65     31.65 o 
  -3  -8   3     4743.27     4593.97     93.29 o 
  -2  -8   3     4424.39     4449.00    119.11 o 
  -1  -8   3     4485.93     4334.50    118.84 o 
   0  -8   3     2471.80     2379.22     76.92 o 
   1  -8   3     1219.80     1318.91     67.73 o 
   2  -8   3     6429.27     6740.39    173.71 o 
   3  -8   3     2755.56     2906.64     65.92 o 
   4  -8   3     4583.27     4778.38     87.87 o 
   5  -8   3     3100.37     3154.18     92.87 o 
   6  -8   3      178.31      145.21     14.44 o 
   7  -8   3      608.76      628.22     31.36 o 
   8  -8   3      832.64      805.29     48.56 o 
   9  -8   3      111.76       91.66     17.01 o 
  -9  -7   3      453.34      485.09     36.01 o 
  -8  -7   3       82.30       77.66     13.19 o 
  -7  -7   3     2143.59     2211.70     47.88 o 
  -6  -7   3      835.35      861.53     30.03 o 
  -5  -7   3     1108.76     1033.23     45.25 o 
  -4  -7   3     3825.23     3810.75     84.22 o 
  -3  -7   3     2904.25     2798.05     77.09 o 
  -2  -7   3    10199.95    10133.14    134.98 o 
  -1  -7   3     6844.12     7013.34    119.35 o 
   0  -7   3     3678.03     3807.82     90.53 o 
   1  -7   3      177.12      179.08     10.09 o 
   2  -7   3     1788.62     1892.10     53.82 o 
   3  -7   3      228.88      261.67     16.71 o 
   4  -7   3     4826.47     4968.27     61.45 o 
   5  -7   3     1341.31     1339.86     29.60 o 
   6  -7   3      111.71       93.03     11.82 o 
   7  -7   3      357.00      386.71     27.55 o 
   8  -7   3      917.67      959.32     36.34 o 
   9  -7   3      375.26      355.22     39.82 o 
  10  -7   3      228.15      196.39     21.44 o 
 -10  -6   3      656.17      669.67     67.74 o 
  -9  -6   3      676.66      663.91     35.03 o 
  -8  -6   3      500.95      466.54     23.63 o 
  -7  -6   3     2605.71     2695.21     49.26 o 
  -6  -6   3     1962.40     2010.92     40.48 o 
  -5  -6   3     3451.22     3606.16     52.45 o 
  -4  -6   3     1661.29     1711.58     37.23 o 
  -3  -6   3     1110.48     1093.44     40.56 o 
  -2  -6   3     1284.96     1346.66     42.40 o 
  -1  -6   3     2382.72     2402.10     40.03 o 
   0  -6   3      169.61      153.54      7.11 o 
   1  -6   3        8.22       13.47      2.57 o 
   2  -6   3      281.64      283.40      9.44 o 
   3  -6   3       45.42       37.87      5.98 o 
   4  -6   3     4509.79     4598.41     54.78 o 
   5  -6   3      766.87      742.93     19.84 o 
   6  -6   3       40.32       46.76      6.09 o 
   7  -6   3      159.05      123.16     11.12 o 
   8  -6   3       59.71       58.54      9.60 o 
   9  -6   3        0.80        4.14      8.28 o 
  10  -6   3       46.80       58.26     13.63 o 
  11  -6   3        0.19       30.01     21.72 o 
 -10  -5   3     1426.21     1467.34     53.75 o 
  -9  -5   3     1033.34     1076.42     36.72 o 
  -8  -5   3      496.22      501.32     23.91 o 
  -7  -5   3     2954.94     3026.74     50.87 o 
  -6  -5   3     1472.49     1507.98     33.83 o 
  -5  -5   3     5560.26     5707.14     65.66 o 
  -4  -5   3     2188.02     2185.06     30.85 o 
  -3  -5   3     2120.55     2135.22     37.82 o 
  -2  -5   3      716.98      699.78     29.09 o 
  -1  -5   3     5110.61     5050.06     76.95 o 
   0  -5   3    10201.75    10474.79     77.33 o 
   1  -5   3     1272.78     1192.47     24.63 o 
   2  -5   3     6657.27     6915.70     82.68 o 
   3  -5   3       31.28       19.95      2.59 o 
   4  -5   3     3904.87     3844.38     47.13 o 
   5  -5   3      584.85      557.07     17.91 o 
   6  -5   3       23.34       18.62      4.32 o 
   7  -5   3      467.31      485.70     20.54 o 
   8  -5   3       93.47       86.08     10.62 o 
   9  -5   3      250.54      284.85     18.23 o 
  10  -5   3        0.86       -3.40      8.95 o 
  11  -5   3        5.71      -10.86     10.86 o 
 -10  -4   3      819.30      873.35     31.87 o 
  -9  -4   3     1189.17     1229.75     36.05 o 
  -8  -4   3      328.88      310.66     16.70 o 
  -7  -4   3     1984.28     2054.85     42.90 o 
  -6  -4   3     2205.42     2276.79     32.71 o 
  -5  -4   3     6087.34     6421.34     57.08 o 
  -4  -4   3     5235.93     5260.95     51.40 o 
  -3  -4   3     4339.66     4483.25     77.13 o 
  -2  -4   3      696.16      758.54     20.97 o 
  -1  -4   3    11047.68    11063.47    201.85 o 
   0  -4   3     2295.04     2107.17     28.41 o 
   1  -4   3    16974.04    17090.64    259.77 o 
   2  -4   3      936.85      979.64     17.56 o 
   3  -4   3      656.38      643.39     18.35 o 
   4  -4   3      834.38      827.87     17.98 o 
   5  -4   3      344.88      353.18     12.03 o 
   6  -4   3      738.53      736.97     19.12 o 
   7  -4   3        6.87       12.56      5.45 o 
   8  -4   3     1021.23     1033.66     32.83 o 
   9  -4   3      643.69      598.16     25.20 o 
  10  -4   3       31.33       25.65      8.62 o 
  11  -4   3       13.62       27.45     11.45 o 
 -11  -3   3      213.35      161.31     42.07 o 
 -10  -3   3     1685.25     1785.79     46.63 o 
  -9  -3   3     1569.43     1641.47     40.17 o 
  -8  -3   3      987.83     1037.47     25.31 o 
  -7  -3   3     3890.00     4098.08     48.14 o 
  -6  -3   3     1044.89     1138.88     21.97 o 
  -5  -3   3     1984.23     2053.70     26.82 o 
  -4  -3   3      824.39      835.37     14.80 o 
  -3  -3   3      138.25      140.83      5.81 o 
  -2  -3   3     7999.43     8250.24     48.87 o 
  -1  -3   3       38.89       34.62      4.52 o 
   0  -3   3      112.44      113.09      5.67 o 
   1  -3   3     4646.64     4493.76    102.38 o 
   2  -3   3     1355.89     1331.04     23.98 o 
   3  -3   3      289.95      322.73     10.27 o 
   4  -3   3      445.62      441.68     12.10 o 
   5  -3   3        6.50       17.70      5.58 o 
   6  -3   3      201.42      191.04      9.44 o 
   7  -3   3       14.55       25.31      6.59 o 
   8  -3   3       13.06       18.80      5.85 o 
   9  -3   3     1718.62     1766.37     41.53 o 
  10  -3   3      573.79      561.30     25.07 o 
  11  -3   3      274.90      282.29     21.40 o 
  12  -3   3      404.77      465.36     66.45 o 
 -11  -2   3      589.45      592.00     37.32 o 
 -10  -2   3     1500.28     1546.08     43.39 o 
  -9  -2   3     1764.98     1856.86     41.55 o 
  -8  -2   3     1613.52     1623.91     31.54 o 
  -7  -2   3     3128.19     3131.32     51.62 o 
  -6  -2   3      129.77      138.84      7.12 o 
  -5  -2   3      481.51      482.28     11.36 o 
  -4  -2   3     4062.26     4273.29     40.44 o 
  -3  -2   3      114.86       95.25      5.13 o 
  -2  -2   3      301.54      304.23      7.22 o 
  -1  -2   3      162.87      173.35      5.48 o 
   0  -2   3      379.04      347.89      8.74 o 
   1  -2   3      120.56      145.02      7.83 o 
   2  -2   3      780.86      792.41     15.61 o 
   3  -2   3     4924.21     4783.32     40.94 o 
   4  -2   3     4592.27     4465.48     41.72 o 
   5  -2   3     2586.55     2411.45     29.22 o 
   6  -2   3     2222.32     2196.32     30.66 o 
   7  -2   3      810.70      807.75     22.82 o 
   8  -2   3       86.51       86.94      8.31 o 
   9  -2   3     3478.21     3517.30     51.55 o 
  10  -2   3      624.80      628.81     25.88 o 
  11  -2   3      946.34      957.75     36.96 o 
  12  -2   3      533.67      486.69     48.26 o 
 -11  -1   3      148.38      107.81     13.76 o 
 -10  -1   3     1107.69     1140.29     37.75 o 
  -9  -1   3      647.95      701.77     27.04 o 
  -8  -1   3     1493.32     1498.51     42.37 o 
  -7  -1   3     2339.98     2465.99     61.06 o 
  -6  -1   3      262.14      280.30     10.79 o 
  -5  -1   3      830.82      914.97     14.12 o 
  -4  -1   3     1568.71     1565.00     19.74 o 
  -3  -1   3     6229.20     6397.82     65.22 o 
  -2  -1   3      123.71      120.37      4.47 o 
  -1  -1   3     1503.23     1584.59     16.47 o 
   0  -1   3      919.68      982.58     11.21 o 
   1  -1   3      536.26      561.87     11.27 o 
   2  -1   3     1922.30     1908.59     19.24 o 
   3  -1   3     1598.84     1570.25     18.02 o 
   4  -1   3     1095.20     1064.81     17.97 o 
   5  -1   3      355.29      336.09     11.05 o 
   6  -1   3      731.69      654.64     20.38 o 
   7  -1   3      309.46      273.51     13.50 o 
   8  -1   3      184.00      174.34     11.12 o 
   9  -1   3     2170.83     2113.43     38.98 o 
  10  -1   3      364.67      358.02     19.37 o 
  11  -1   3     1537.61     1673.72     54.28 o 
  12  -1   3      739.03      750.84     38.58 o 
 -11   0   3      113.20       84.93     17.24 o 
 -10   0   3      941.31      863.97     33.08 o 
  -9   0   3      341.75      333.72     18.95 o 
  -8   0   3      342.30      335.56     33.26 o 
  -7   0   3     1595.05     1675.05     35.10 o 
  -6   0   3       97.71       93.05      6.47 o 
  -5   0   3        2.54        3.59      2.70 o 
  -4   0   3      127.10      172.61      6.26 o 
  -3   0   3      445.98      431.98     12.35 o 
  -2   0   3     1443.68     1555.69     16.88 o 
  -1   0   3     3255.89     3424.82     24.14 o 
   0   0   3     7113.25     7333.64     62.75 o 
   1   0   3      296.81      283.32      7.37 o 
   2   0   3      672.66      677.13     12.63 o 
   3   0   3      941.11     1016.60     13.81 o 
   4   0   3       38.15       43.67      4.09 o 
   5   0   3       40.45       42.73      5.59 o 
   6   0   3     2580.35     2587.68     41.37 o 
   7   0   3     2991.69     3023.23     48.46 o 
   8   0   3      162.68      177.98     11.30 o 
   9   0   3     2226.83     2226.66     39.63 o 
  10   0   3      451.29      439.66     19.55 o 
  11   0   3     1235.94     1204.68     51.14 o 
  12   0   3      958.77      890.66     38.49 o 
 -11   1   3      412.06      359.60     23.18 o 
 -10   1   3     1240.07     1225.33     49.51 o 
  -9   1   3        2.25        0.89     10.29 o 
  -8   1   3        1.65       -2.27      7.33 o 
  -7   1   3      250.39      247.03     14.11 o 
  -6   1   3      274.94      258.15     12.19 o 
  -5   1   3       53.59       56.20      4.36 o 
  -4   1   3       73.18       99.28      5.31 o 
  -3   1   3     1529.27     1551.91     34.08 o 
  -2   1   3     1184.15     1288.62     17.79 o 
  -1   1   3       16.24       27.84      1.87 o 
   0   1   3     5446.08     5549.65     35.32 o 
   1   1   3     1677.78     1757.75     16.59 o 
   2   1   3    16460.52    15196.14    193.88 o 
   3   1   3     8963.66     8454.44     46.78 o 
   4   1   3     2384.41     2386.10     21.13 o 
   5   1   3     4354.01     4208.85     43.45 o 
   6   1   3    14528.40    13996.20    141.93 o 
   7   1   3     3624.15     3536.85     46.55 o 
   8   1   3     2627.23     2592.46     37.27 o 
   9   1   3     2670.54     2632.20     39.17 o 
  10   1   3      188.66      198.71     12.06 o 
  11   1   3     1182.28     1235.82     37.45 o 
  12   1   3     1305.58     1359.08     47.53 o 
 -11   2   3       66.62       38.90     20.21 o 
 -10   2   3      954.32      907.15     41.77 o 
  -9   2   3       69.60       56.36     12.31 o 
  -8   2   3      290.82      317.70     18.08 o 
  -7   2   3       22.69       26.45      6.47 o 
  -6   2   3       76.93       93.80     10.01 o 
  -5   2   3      351.67      363.01     16.39 o 
  -4   2   3      158.23      130.07      8.50 o 
  -3   2   3       95.86       94.53      4.68 o 
  -2   2   3     9985.09     9734.64    134.22 o 
  -1   2   3       20.49       37.50      2.17 o 
   0   2   3     3385.54     3387.67     25.85 o 
   1   2   3     4306.46     4272.60     66.39 o 
   2   2   3      556.39      570.13      9.42 o 
   3   2   3     1722.09     1702.29     21.33 o 
   4   2   3     4412.34     4468.41     36.47 o 
   5   2   3      724.76      774.30     14.72 o 
   6   2   3     4599.97     4643.55     59.44 o 
   7   2   3     5488.46     5539.29     63.08 o 
   8   2   3     3564.53     3490.19     43.62 o 
   9   2   3     2486.35     2485.17     42.25 o 
  10   2   3     1159.90     1136.99     30.53 o 
  11   2   3     1531.37     1545.12     42.10 o 
  12   2   3     1329.49     1411.07     48.49 o 
 -11   3   3        3.79       25.81     13.04 o 
 -10   3   3      426.87      385.24     28.28 o 
  -9   3   3       99.12       96.04     12.41 o 
  -8   3   3        0.94        3.08      6.62 o 
  -7   3   3      108.74      123.63     12.04 o 
  -6   3   3       38.92       40.91      6.21 o 
  -5   3   3     3191.21     3275.88     53.12 o 
  -4   3   3      446.74      472.11     14.02 o 
  -3   3   3     8000.39     8096.35     86.07 o 
  -2   3   3    21180.07    19427.51    291.44 o 
  -1   3   3     2054.39     2061.13     31.61 o 
   0   3   3     4561.06     4471.24     42.44 o 
   1   3   3      852.63      713.70     14.71 o 
   2   3   3      798.31      836.03     13.02 o 
   3   3   3      444.94      464.34     18.49 o 
   4   3   3     3330.84     3500.20     30.89 o 
   5   3   3      132.09      153.80      8.12 o 
   6   3   3     1914.54     1906.80     32.70 o 
   7   3   3     2837.76     2889.19     38.04 o 
   8   3   3     2678.65     2773.48     37.00 o 
   9   3   3     4033.36     4208.52     56.08 o 
  10   3   3      435.47      421.72     20.75 o 
  11   3   3      363.55      325.24     18.15 o 
  12   3   3     1005.03      999.43     39.98 o 
 -11   4   3      116.15       94.06     22.10 o 
 -10   4   3        5.04       15.01     10.04 o 
  -9   4   3      227.52      206.74     17.14 o 
  -8   4   3       79.96       67.84     10.16 o 
  -7   4   3     1294.22     1278.66     43.92 o 
  -6   4   3     1720.07     1779.28     43.95 o 
  -5   4   3     2929.26     2880.91     51.94 o 
  -4   4   3      575.35      575.95     11.69 o 
  -3   4   3     3193.06     3208.15     54.73 o 
  -2   4   3     7839.10     7416.17     67.93 o 
  -1   4   3      653.47      606.47     12.76 o 
   0   4   3    14186.19    13281.89    108.78 o 
   1   4   3       56.88       44.51      3.64 o 
   2   4   3     6592.64     6474.44     49.70 o 
   3   4   3    12900.18    12497.62     94.18 o 
   4   4   3    11804.95    11395.04     96.62 o 
   5   4   3     1707.71     1767.78     36.29 o 
   6   4   3     2698.06     2741.24     43.31 o 
   7   4   3     1427.12     1421.67     25.31 o 
   8   4   3     1618.88     1642.18     37.17 o 
   9   4   3     2333.11     2265.65     67.06 o 
  10   4   3      334.40      333.80     20.77 o 
  11   4   3      296.97      283.70     18.49 o 
  12   4   3      232.18      212.31     22.47 o 
 -10   5   3        3.72        8.58      9.90 o 
  -9   5   3       24.82       21.37     10.84 o 
  -8   5   3       67.36       52.49     10.14 o 
  -7   5   3       18.84       19.86      8.10 o 
  -6   5   3      434.50      402.20     20.17 o 
  -5   5   3     2691.62     2709.17     52.17 o 
  -4   5   3      162.93      152.78      8.92 o 
  -3   5   3     2622.88     2637.26     35.69 o 
  -2   5   3     5958.75     5897.91     74.67 o 
  -1   5   3     2980.96     2862.78     36.12 o 
   0   5   3    17275.42    16236.49    160.37 o 
   1   5   3     4711.27     4595.69     57.34 o 
   2   5   3     8756.72     8638.37     83.54 o 
   3   5   3     3614.14     3447.89     41.79 o 
   4   5   3    17184.34    17306.04    224.00 o 
   5   5   3     1687.34     1727.41     33.38 o 
   6   5   3     4252.52     4413.92     49.23 o 
   7   5   3     1328.46     1373.11     28.94 o 
   8   5   3     2643.66     2698.04     65.81 o 
   9   5   3     3067.39     3102.89     70.27 o 
  10   5   3     1374.60     1342.70     41.16 o 
  11   5   3      412.10      366.08     26.20 o 
  12   5   3      475.74      421.78     51.50 o 
 -10   6   3       59.82       51.23     17.13 o 
  -9   6   3      400.97      373.48     26.61 o 
  -8   6   3        2.52        4.84     10.78 o 
  -7   6   3      410.88      382.39     20.74 o 
  -6   6   3     1745.38     1816.30     42.15 o 
  -5   6   3     7126.00     7097.93     95.85 o 
  -4   6   3      495.59      552.43     17.48 o 
  -3   6   3     2431.12     2416.47     40.96 o 
  -2   6   3     1138.59     1115.75     29.27 o 
  -1   6   3     2165.77     2371.91     42.55 o 
   0   6   3     2553.42     2579.46     41.50 o 
   1   6   3     7698.13     7796.03     86.54 o 
   2   6   3      871.03      932.88     16.55 o 
   3   6   3     1107.31     1211.24     21.49 o 
   4   6   3     8348.27     8293.99     85.15 o 
   5   6   3     1719.46     1849.13     32.68 o 
   6   6   3     5222.72     5458.64     87.28 o 
   7   6   3      619.68      672.20     29.97 o 
   8   6   3     2413.69     2370.07     54.78 o 
   9   6   3     1034.70     1161.53     39.87 o 
  10   6   3      858.75      815.39     42.81 o 
  11   6   3      139.62      122.09     17.10 o 
 -10   7   3      686.30      623.45     42.72 o 
  -9   7   3     1183.28     1237.41     48.58 o 
  -8   7   3     1485.54     1492.93     50.91 o 
  -7   7   3     1319.94     1302.57     44.94 o 
  -6   7   3     2598.74     2578.68     60.31 o 
  -5   7   3     7389.18     7242.14    101.36 o 
  -4   7   3     1332.40     1412.29     35.65 o 
  -3   7   3     4310.21     4228.07     59.91 o 
  -2   7   3      133.52      146.13      7.61 o 
  -1   7   3     1129.56     1152.59     30.74 o 
   0   7   3     5849.36     5790.99     63.87 o 
   1   7   3     8030.15     7760.11     73.78 o 
   2   7   3     3023.62     3061.73     34.59 o 
   3   7   3     3986.58     3936.68     61.89 o 
   4   7   3     9889.59     9602.85    119.13 o 
   5   7   3     1667.06     1753.47     35.43 o 
   6   7   3     3473.63     3605.95     58.63 o 
   7   7   3      663.84      573.87     21.86 o 
   8   7   3       76.53       75.14     12.14 o 
   9   7   3      274.73      257.46     18.98 o 
  10   7   3      128.92      107.27     19.98 o 
  11   7   3       25.48       -3.23     11.84 o 
 -10   8   3      439.03      462.65     55.33 o 
  -9   8   3     1228.84     1250.84     50.45 o 
  -8   8   3      838.46      855.50     40.34 o 
  -7   8   3      377.36      347.17     24.41 o 
  -6   8   3      723.98      724.90     33.82 o 
  -5   8   3     5444.20     5464.06     90.12 o 
  -4   8   3     1004.75     1075.90     37.98 o 
  -3   8   3    13290.77    13286.87    421.19 o 
  -2   8   3     3997.87     4097.67     76.26 o 
  -1   8   3     4491.40     4486.07     96.57 o 
   0   8   3     7846.07     7709.79     80.88 o 
   1   8   3    10374.81    10638.32    215.30 o 
   2   8   3     1267.08     1355.58     24.65 o 
   3   8   3     1706.19     1751.43     45.61 o 
   4   8   3     3261.78     3454.77     48.34 o 
   5   8   3      130.33      129.84     10.91 o 
   6   8   3     2685.01     2686.52     61.62 o 
   7   8   3      296.24      312.98     21.30 o 
   8   8   3      977.38      985.04     38.41 o 
   9   8   3       98.83       91.40     12.38 o 
  10   8   3      391.91      350.11     32.00 o 
  11   8   3       34.07       49.69     30.20 o 
  -9   9   3     1043.58     1077.31     48.73 o 
  -8   9   3     1552.83     1562.42     55.96 o 
  -7   9   3      760.98      739.23     36.95 o 
  -6   9   3      995.78      990.32     40.64 o 
  -5   9   3      705.70      684.05     33.30 o 
  -4   9   3     4825.83     5053.60     98.05 o 
  -3   9   3      691.47      699.65     29.19 o 
  -2   9   3     2641.40     2720.44     63.63 o 
  -1   9   3      140.04      159.47     18.02 o 
   0   9   3       80.44      102.04     11.12 o 
   1   9   3     1940.16     2050.85     45.38 o 
   2   9   3       52.61       59.41      6.01 o 
   3   9   3     3618.25     3706.52     78.35 o 
   4   9   3      185.52      181.96     14.01 o 
   5   9   3      955.32      919.42     49.34 o 
   6   9   3     1163.85     1244.36     47.57 o 
   7   9   3      320.10      319.49     22.40 o 
   8   9   3      501.80      542.53     29.61 o 
   9   9   3       45.47       38.58     11.40 o 
  10   9   3      152.10      135.10     21.11 o 
  -9  10   3      824.53      726.52     87.39 o 
  -8  10   3     2001.65     2088.55     70.56 o 
  -7  10   3     1159.10     1203.90     48.85 o 
  -6  10   3      419.36      436.00     28.58 o 
  -5  10   3     1849.81     1736.54     62.78 o 
  -4  10   3        9.23        3.59     10.96 o 
  -3  10   3     6350.80     6598.91    108.58 o 
  -2  10   3     1381.89     1548.58     59.77 o 
  -1  10   3     1148.61     1165.66     38.87 o 
   0  10   3     1323.49     1389.56     39.91 o 
   1  10   3     2981.20     3089.06     53.00 o 
   2  10   3     1127.08     1119.97     41.05 o 
   3  10   3      729.39      700.91     28.89 o 
   4  10   3     2938.35     2865.15     73.85 o 
   5  10   3      175.19      163.56     17.99 o 
   6  10   3       35.86       25.90     15.95 o 
   7  10   3        0.48       -1.00      9.62 o 
   8  10   3        0.45        2.44     11.46 o 
   9  10   3       41.78       16.94     11.05 o 
  -8  11   3     1328.84     1392.09    122.58 o 
  -7  11   3      850.47      818.38     41.72 o 
  -6  11   3     1046.93     1033.54     44.93 o 
  -5  11   3     2003.93     2089.49     72.06 o 
  -4  11   3      846.41      805.46     45.49 o 
  -3  11   3     4130.79     4487.32     99.10 o 
  -2  11   3     4944.33     5526.82    104.94 o 
  -1  11   3     3318.75     3467.22    101.27 o 
   0  11   3     2253.92     2517.98     64.82 o 
   1  11   3     2064.43     2145.20     54.05 o 
   2  11   3        9.20        3.48      7.37 o 
   3  11   3     1363.13     1325.57     42.19 o 
   4  11   3       13.08        6.68     10.01 o 
   5  11   3       32.86       16.38     13.92 o 
   6  11   3        2.81        1.94     13.74 o 
   7  11   3        1.00      -17.00     17.00 o 
   8  11   3        0.19        4.54     19.74 o 
   9  11   3        6.37       21.76      9.24 o 
  -7  12   3     1112.51     1074.00     58.05 o 
  -6  12   3     1023.70     1032.54     47.01 o 
  -5  12   3      845.00      813.36     59.35 o 
  -4  12   3      164.23      178.54     19.53 o 
  -3  12   3      335.88      305.53     26.60 o 
  -2  12   3      226.39      237.23     21.79 o 
  -1  12   3      437.68      452.74     29.73 o 
   0  12   3      368.94      381.12     20.98 o 
   1  12   3      551.83      524.72     39.55 o 
   2  12   3       37.55       16.35     15.51 o 
   3  12   3      884.18      791.42     53.72 o 
   4  12   3      475.57      384.55     39.15 o 
   5  12   3      104.43       82.62     22.23 o 
   6  12   3       18.13       19.00     15.04 o 
   7  12   3        2.14       14.70     24.86 o 
   8  12   3       88.73       98.67     23.86 o 
  -6  13   3      674.74      644.64     49.30 o 
  -5  13   3      363.11      351.80     28.07 o 
  -4  13   3        2.23       -0.59     12.04 o 
  -3  13   3       39.93       46.95     14.27 o 
  -2  13   3       54.44       43.43     12.43 o 
  -1  13   3      152.70      142.74     15.95 o 
   0  13   3      215.64      201.48     18.46 o 
   1  13   3       45.21       42.91     21.21 o 
   2  13   3      219.68      199.27     46.77 o 
   3  13   3      121.33      107.18     23.12 o 
   4  13   3       25.96       51.97     20.40 o 
   5  13   3      107.90      107.22     30.46 o 
   6  13   3      170.17      141.41     28.92 o 
   7  13   3      150.94      173.00     29.69 o 
  -5  14   3      828.14      895.68     60.80 o 
  -4  14   3      370.54      395.43     29.29 o 
  -3  14   3      207.27      233.18     24.96 o 
  -2  14   3      103.41       80.44     12.71 o 
  -1  14   3       76.84       87.51     14.05 o 
   0  14   3       15.82       -1.25     14.30 o 
   1  14   3       93.25       67.44     19.05 o 
   2  14   3      466.69      390.16     40.93 o 
   3  14   3      208.58      200.16     30.37 o 
   4  14   3      172.33      126.67     31.77 o 
   5  14   3      115.15       34.13     27.23 o 
   6  14   3       57.30      -27.46     27.46 o 
  -3  15   3       87.71       61.07     25.09 o 
  -2  15   3        4.44       16.93     14.80 o 
  -1  15   3       43.38       25.81     16.29 o 
   0  15   3        5.15        3.73     24.76 o 
   1  15   3      145.85       79.04     23.65 o 
   2  15   3      183.68      157.62     35.74 o 
   3  15   3        3.47        3.68     18.29 o 
   0  16   3       84.00       -2.66     20.34 o 
  -1 -13   4      334.09      351.40     55.92 o 
   0 -13   4      135.52       98.28     24.10 o 
   1 -13   4      163.34      160.64     22.84 o 
   2 -13   4      349.49      358.20     39.48 o 
   3 -13   4        6.30        5.40     11.09 o 
   4 -13   4      231.09      272.62     47.71 o 
  -4 -12   4      655.36      546.71     72.52 o 
  -3 -12   4      755.25      698.66     55.88 o 
  -2 -12   4      791.33      816.19    133.97 o 
  -1 -12   4      534.51      492.85     50.72 o 
   0 -12   4      221.24      248.23     34.05 o 
   1 -12   4      149.63      129.61     21.42 o 
   2 -12   4      572.72      561.40     32.44 o 
   3 -12   4       63.36       48.74     17.31 o 
   4 -12   4       14.08       19.72     11.01 o 
   5 -12   4       16.17       16.82     15.17 o 
  -6 -11   4      641.33      617.24     76.23 o 
  -5 -11   4      599.54      520.99     84.13 o 
  -4 -11   4      683.52      682.02     53.60 o 
  -3 -11   4     1377.68     1394.51     75.07 o 
  -2 -11   4     1281.83     1157.06     67.08 o 
  -1 -11   4     1576.52     1595.59     76.56 o 
   0 -11   4      184.53      153.69     25.97 o 
   1 -11   4      256.36      200.00     19.92 o 
   2 -11   4       61.88       75.80     23.38 o 
   3 -11   4        5.90       11.98     10.13 o 
   4 -11   4        0.35       14.66     10.10 o 
   5 -11   4       92.46       66.66     15.75 o 
   6 -11   4      191.03      189.65     24.41 o 
  -7 -10   4     1161.83     1075.92     84.56 o 
  -6 -10   4      244.71      256.82     27.83 o 
  -5 -10   4      639.10      575.40     54.80 o 
  -4 -10   4      117.34      109.35     23.94 o 
  -3 -10   4      194.97      148.38     25.26 o 
  -2 -10   4       31.90       13.99     12.24 o 
  -1 -10   4      152.79      144.79     24.48 o 
   0 -10   4       25.10       19.41     14.36 o 
   1 -10   4      238.37      173.92     21.03 o 
   2 -10   4      208.60      220.34     20.15 o 
   3 -10   4      163.12      151.66     17.44 o 
   4 -10   4      406.59      402.95     45.47 o 
   5 -10   4        0.79       -7.55      9.67 o 
   6 -10   4      174.40      179.95     22.58 o 
   7 -10   4      258.74      240.93     26.01 o 
   8 -10   4       18.66       32.04     15.28 o 
  -7  -9   4      632.79      661.95     43.30 o 
  -6  -9   4      353.02      330.95     30.29 o 
  -5  -9   4      473.06      448.06     34.38 o 
  -4  -9   4       34.61       22.61     11.43 o 
  -3  -9   4       11.87       17.42     10.25 o 
  -2  -9   4       33.83       21.45     22.41 o 
  -1  -9   4      494.86      402.16     74.17 o 
   0  -9   4       26.80       10.64     13.73 o 
   1  -9   4        0.72       -4.29     15.64 o 
   2  -9   4      122.34      142.87     18.89 o 
   3  -9   4      727.06      761.74     48.46 o 
   4  -9   4       19.76       25.69     14.77 o 
   5  -9   4      469.45      448.86     20.42 o 
   6  -9   4     1271.56     1341.15     49.00 o 
   7  -9   4     1987.76     2042.81     63.45 o 
   8  -9   4      572.34      496.04     37.43 o 
   9  -9   4      959.38     1050.95     65.40 o 
  -8  -8   4      233.73      166.80     42.20 o 
  -7  -8   4      469.56      498.99     40.78 o 
  -6  -8   4      531.05      499.22     35.14 o 
  -5  -8   4      842.43      792.03     42.53 o 
  -4  -8   4      456.03      427.98     30.30 o 
  -3  -8   4      273.78      274.04     24.40 o 
  -2  -8   4      319.27      280.37     22.96 o 
  -1  -8   4      865.08      828.76     35.83 o 
   0  -8   4        2.81       -1.24     11.59 o 
   1  -8   4       16.82       -0.45     13.57 o 
   2  -8   4      714.78      751.81     40.81 o 
   3  -8   4     1155.37     1168.18     33.98 o 
   4  -8   4      892.33      855.02     28.00 o 
   5  -8   4      795.46      821.43     37.15 o 
   6  -8   4      808.70      778.93     33.11 o 
   7  -8   4     1675.65     1648.24     55.42 o 
   8  -8   4      443.45      444.47     39.35 o 
   9  -8   4     1116.36     1120.44     48.35 o 
  -9  -7   4      250.68      228.99     44.45 o 
  -8  -7   4       74.96       52.50     13.72 o 
  -7  -7   4      314.88      316.60     20.17 o 
  -6  -7   4      117.21      117.97     12.87 o 
  -5  -7   4      405.42      390.47     29.16 o 
  -4  -7   4       98.48       76.09     14.78 o 
  -3  -7   4       70.55       71.33     16.70 o 
  -2  -7   4     2331.34     2281.66     60.41 o 
  -1  -7   4      381.63      410.85     28.25 o 
   0  -7   4     1924.87     1830.18     47.90 o 
   1  -7   4        5.78        7.47      6.83 o 
   2  -7   4      720.24      787.09     36.24 o 
   3  -7   4     1865.17     1943.83     39.38 o 
   4  -7   4     1200.83     1242.96     31.86 o 
   5  -7   4       14.02       18.79      6.65 o 
   6  -7   4     1372.43     1349.60     54.97 o 
   7  -7   4      839.86      862.00     52.85 o 
   8  -7   4      166.78      168.43     19.55 o 
   9  -7   4     2143.74     2386.31    110.19 o 
  10  -7   4      420.25      390.34     29.71 o 
  -9  -6   4       59.05       85.15     26.71 o 
  -8  -6   4       75.47       56.16     11.10 o 
  -7  -6   4       34.80       33.12      8.86 o 
  -6  -6   4      328.69      319.44     17.07 o 
  -5  -6   4      560.58      550.63     21.02 o 
  -4  -6   4        0.46       -4.37      7.31 o 
  -3  -6   4      751.15      711.76     33.99 o 
  -2  -6   4     4121.08     4045.96    104.15 o 
  -1  -6   4     1123.38     1137.11     38.08 o 
   0  -6   4     4088.96     4183.63     49.10 o 
   1  -6   4      557.56      558.71     17.72 o 
   2  -6   4     3885.26     3971.92     65.44 o 
   3  -6   4     5368.69     5433.78     61.18 o 
   4  -6   4     6127.34     6149.89    147.36 o 
   5  -6   4     4824.88     5091.79     51.47 o 
   6  -6   4     1969.28     2050.17     35.22 o 
   7  -6   4     1887.42     1940.98     47.39 o 
   8  -6   4      678.23      695.15     30.39 o 
   9  -6   4     1970.56     2223.06     71.31 o 
  10  -6   4      472.79      465.55     37.60 o 
 -10  -5   4      231.40      206.92     39.14 o 
  -9  -5   4       41.48       29.99     10.50 o 
  -8  -5   4       43.13       32.56      8.83 o 
  -7  -5   4        7.43        5.01      7.47 o 
  -6  -5   4      210.21      186.24     13.05 o 
  -5  -5   4      526.18      535.43     20.06 o 
  -4  -5   4      208.34      177.50     11.29 o 
  -3  -5   4       10.10       21.12      6.99 o 
  -2  -5   4     1102.30     1076.31     29.26 o 
  -1  -5   4     1429.81     1543.04     35.52 o 
   0  -5   4     2447.07     2405.15     34.82 o 
   1  -5   4     2272.31     2412.64     32.91 o 
   2  -5   4     4898.97     4978.23     85.36 o 
   3  -5   4     4914.73     4955.19    100.29 o 
   4  -5   4     8653.87     8659.75     71.63 o 
   5  -5   4     3334.54     3535.28     48.13 o 
   6  -5   4     4877.70     5161.14     56.25 o 
   7  -5   4     1125.22     1241.56     29.17 o 
   8  -5   4      488.72      504.31     22.27 o 
   9  -5   4     2962.64     2967.27    119.94 o 
  10  -5   4      866.59      829.48     36.11 o 
  11  -5   4     1026.32     1011.29     77.06 o 
 -10  -4   4       39.31       23.59     11.00 o 
  -9  -4   4        7.23        6.49      7.95 o 
  -8  -4   4      119.39      104.82     11.97 o 
  -7  -4   4        9.93       -1.04      7.15 o 
  -6  -4   4      666.55      605.53     20.04 o 
  -5  -4   4     1230.36     1243.08     26.99 o 
  -4  -4   4       81.12       90.44      6.06 o 
  -3  -4   4      397.22      407.11     10.57 o 
  -2  -4   4     1536.37     1661.45     26.59 o 
  -1  -4   4      884.13      921.73     23.36 o 
   0  -4   4     9133.61     8936.81    121.22 o 
   1  -4   4     4394.79     4484.66     43.42 o 
   2  -4   4     1941.32     2029.95     36.04 o 
   3  -4   4      200.88      243.23     10.01 o 
   4  -4   4     3199.37     3285.86     48.60 o 
   5  -4   4       52.22       58.09      5.74 o 
   6  -4   4     4381.16     4509.03     48.15 o 
   7  -4   4     1260.55     1292.26     30.23 o 
   8  -4   4     1040.73     1073.65     35.46 o 
   9  -4   4     2742.14     2810.16     59.85 o 
  10  -4   4      967.60      976.43     37.30 o 
  11  -4   4      921.56      944.00     40.95 o 
 -10  -3   4        5.42       10.16      9.77 o 
  -9  -3   4      582.00      581.48     25.77 o 
  -8  -3   4      233.90      215.81     15.40 o 
  -7  -3   4      679.71      641.44     23.93 o 
  -6  -3   4     3153.60     3258.20     41.68 o 
  -5  -3   4     6521.80     6841.50     87.94 o 
  -4  -3   4     3783.04     3967.43     36.96 o 
  -3  -3   4     1658.07     1698.71     24.04 o 
  -2  -3   4     3366.32     3455.72     30.85 o 
  -1  -3   4      559.90      598.22     13.77 o 
   0  -3   4     7668.83     7601.06     68.89 o 
   1  -3   4     8960.63     8733.31     69.50 o 
   2  -3   4     6897.87     6664.52     73.57 o 
   3  -3   4     2429.08     2309.91     38.84 o 
   4  -3   4     5152.27     4997.23     49.07 o 
   5  -3   4     1125.57     1095.33     20.53 o 
   6  -3   4     9154.98     9195.80     85.96 o 
   7  -3   4     2422.84     2405.28     47.55 o 
   8  -3   4     1962.37     1941.68     38.90 o 
   9  -3   4      952.11      982.20     30.91 o 
  10  -3   4      180.08      166.18     16.37 o 
  11  -3   4      216.80      216.31     18.95 o 
  12  -3   4      176.95      173.74     28.59 o 
 -10  -2   4       44.71       49.58     11.48 o 
  -9  -2   4     1128.74     1155.75     36.19 o 
  -8  -2   4      378.75      384.46     16.75 o 
  -7  -2   4      444.80      439.19     16.64 o 
  -6  -2   4      513.56      510.98     15.30 o 
  -5  -2   4     6395.84     6606.78     60.91 o 
  -4  -2   4     1315.22     1355.15     19.11 o 
  -3  -2   4     8247.83     8448.74     61.33 o 
  -2  -2   4    12434.40    12420.58     83.77 o 
  -1  -2   4     8669.57     8708.84     61.28 o 
   0  -2   4    29880.46    27523.56    223.63 o 
   1  -2   4    22426.43    20753.32    172.69 o 
   2  -2   4    19965.33    18318.59    180.47 o 
   3  -2   4     9670.07     9247.93     69.88 o 
   4  -2   4     1934.64     1819.36     28.77 o 
   5  -2   4     1919.26     2111.16     29.81 o 
   6  -2   4     6339.10     6226.29     64.44 o 
   7  -2   4     3120.87     3155.84     40.57 o 
   8  -2   4     2161.84     2113.79     40.08 o 
   9  -2   4     1042.92     1021.19     27.47 o 
  10  -2   4      311.66      287.75     17.81 o 
  11  -2   4       49.05       38.41     13.65 o 
  12  -2   4      793.27      778.06     59.26 o 
 -11  -1   4      104.51      110.77     38.97 o 
 -10  -1   4       47.05       10.62     12.48 o 
  -9  -1   4     1408.05     1430.52     41.46 o 
  -8  -1   4      129.92      133.13     11.93 o 
  -7  -1   4     1384.82     1419.04     45.32 o 
  -6  -1   4      349.24      345.63     11.12 o 
  -5  -1   4     4056.21     4089.69     59.96 o 
  -4  -1   4     1762.29     1803.44     23.14 o 
  -3  -1   4    12055.26    11926.79     84.55 o 
  -2  -1   4    16436.83    16085.07     67.18 o 
  -1  -1   4     4902.46     4859.80     26.58 o 
   0  -1   4     6457.01     6451.46     67.21 o 
   1  -1   4     8307.90     7945.42     81.87 o 
   2  -1   4     1100.60     1041.82     28.65 o 
   3  -1   4      577.53      539.77     12.19 o 
   4  -1   4     1994.02     1999.15     25.82 o 
   5  -1   4      309.81      331.00      9.08 o 
   6  -1   4     2492.97     2403.27     33.28 o 
   7  -1   4     1787.81     1800.85     37.31 o 
   8  -1   4     2775.98     2845.76     46.39 o 
   9  -1   4      725.61      724.10     22.83 o 
  10  -1   4      142.87      151.92     13.27 o 
  11  -1   4       65.17       89.35     12.78 o 
  12  -1   4      210.93      161.84     28.76 o 
 -11   0   4      379.81      318.09     31.44 o 
 -10   0   4      465.34      437.27     24.78 o 
  -9   0   4     1490.38     1522.56     74.77 o 
  -8   0   4     3417.79     3417.56    104.57 o 
  -7   0   4     1257.50     1312.63     48.85 o 
  -6   0   4     2977.13     3135.89     70.50 o 
  -5   0   4     5067.02     5392.75     50.77 o 
  -4   0   4      272.50      306.71     10.31 o 
  -3   0   4     9692.67     9789.79    112.96 o 
  -2   0   4     8944.94     8807.92     87.65 o 
  -1   0   4     2392.91     2465.59     22.98 o 
   0   0   4     3728.71     4037.04     26.32 o 
   1   0   4     6803.85     6783.97     44.75 o 
   2   0   4      389.77      332.56      6.77 o 
   3   0   4     7394.31     7218.05     51.59 o 
   4   0   4    13561.39    12737.36     87.95 o 
   5   0   4      392.84      434.30      9.84 o 
   6   0   4     1577.43     1583.30     37.91 o 
   7   0   4        3.82        8.80      5.78 o 
   8   0   4      617.48      575.65     22.70 o 
   9   0   4       45.12       24.19      5.86 o 
  10   0   4       13.20       14.07      8.22 o 
  11   0   4      385.24      382.39     21.80 o 
  12   0   4      132.06      124.77     18.39 o 
 -11   1   4      700.24      747.92     55.87 o 
 -10   1   4      811.82      845.02     37.40 o 
  -9   1   4     1625.40     1667.91     54.24 o 
  -8   1   4      939.86      989.22     40.98 o 
  -7   1   4     3755.17     3805.54    130.40 o 
  -6   1   4      864.87      894.70     42.03 o 
  -5   1   4     7141.55     7323.04    150.84 o 
  -4   1   4      612.24      715.48     18.00 o 
  -3   1   4    22108.90    21147.98    200.19 o 
  -2   1   4    27145.23    24987.27    459.56 o 
  -1   1   4     3194.11     3252.41     24.73 o 
   0   1   4    77327.83    60696.57   1735.83 o 
   1   1   4     3994.88     3867.41     37.44 o 
   2   1   4    18033.25    17126.34    116.70 o 
   3   1   4    12114.08    11691.91    145.79 o 
   4   1   4    15929.46    15348.38    140.37 o 
   5   1   4      153.77      184.15      6.60 o 
   6   1   4       28.81       36.24      5.47 o 
   7   1   4        7.84       14.83      5.08 o 
   8   1   4        1.59        6.79      6.07 o 
   9   1   4      686.13      650.45     19.84 o 
  10   1   4      163.72      146.18     11.93 o 
  11   1   4      144.29      130.07     13.32 o 
  12   1   4       11.61        4.30      8.60 o 
 -11   2   4      450.68      482.56     47.46 o 
 -10   2   4      778.84      756.95     39.26 o 
  -9   2   4      662.75      623.89     33.71 o 
  -8   2   4     1439.83     1450.76     52.23 o 
  -7   2   4     1320.20     1389.64     39.62 o 
  -6   2   4     5853.25     5865.32    141.84 o 
  -5   2   4     9284.93     9267.71     96.16 o 
  -4   2   4      874.23      939.46     21.78 o 
  -3   2   4     8778.75     8707.29    101.34 o 
  -2   2   4     2022.33     1869.80     20.94 o 
  -1   2   4    10851.12    10402.27    115.28 o 
   0   2   4     6715.95     6824.72     61.23 o 
   1   2   4    16199.29    15313.77    188.14 o 
   2   2   4     1140.04     1337.14     17.42 o 
   3   2   4     5450.93     5387.51     34.45 o 
   4   2   4    16618.94    15717.43    190.31 o 
   5   2   4     1198.07     1245.93     23.05 o 
   6   2   4     1729.07     1712.31     29.19 o 
   7   2   4      472.46      422.72     16.87 o 
   8   2   4     1778.89     1791.46     33.29 o 
   9   2   4       91.52       92.17      9.36 o 
  10   2   4      581.58      538.99     23.62 o 
  11   2   4      183.69      166.89     17.84 o 
  12   2   4       25.41       22.62     12.17 o 
 -11   3   4     1324.10     1524.35     82.12 o 
 -10   3   4     1220.21     1249.08     50.24 o 
  -9   3   4     1353.76     1391.21     43.40 o 
  -8   3   4     2418.34     2429.21     52.92 o 
  -7   3   4     1948.96     1897.35     63.33 o 
  -6   3   4     5220.67     5111.33    131.47 o 
  -5   3   4     9169.82     8921.60    151.44 o 
  -4   3   4      668.82      732.33     16.43 o 
  -3   3   4     1516.91     1484.88     24.49 o 
  -2   3   4       94.25       98.77      4.89 o 
  -1   3   4     1140.48     1031.85     13.92 o 
   0   3   4        8.07       15.08      3.21 o 
   1   3   4     3809.24     3696.80     35.26 o 
   2   3   4     3079.23     3317.58     43.23 o 
   3   3   4      149.24      133.18      5.92 o 
   4   3   4     2698.96     2746.96     28.89 o 
   5   3   4       64.99       83.98      8.81 o 
   6   3   4        4.43        9.03      3.81 o 
   7   3   4      930.47      928.30     21.67 o 
   8   3   4     1210.83     1252.21     26.76 o 
   9   3   4       12.97       10.28      6.33 o 
  10   3   4       20.15        7.48      7.02 o 
  11   3   4      652.43      637.74     27.15 o 
  12   3   4      106.01       90.39     12.94 o 
 -10   4   4     1988.43     2216.82    104.71 o 
  -9   4   4     1202.93     1238.22     40.59 o 
  -8   4   4     1930.30     1979.96     53.39 o 
  -7   4   4      977.28      981.74     32.19 o 
  -6   4   4     3408.19     3332.42     75.41 o 
  -5   4   4     7154.50     7074.44     89.68 o 
  -4   4   4      359.03      342.34      9.28 o 
  -3   4   4     6686.51     6598.17     55.00 o 
  -2   4   4      352.77      334.87      7.86 o 
  -1   4   4     2244.09     2205.23     25.32 o 
   0   4   4    10782.29    10614.73     82.29 o 
   1   4   4     9929.95     9777.93     83.21 o 
   2   4   4     7101.48     6996.51     64.06 o 
   3   4   4     1641.86     1751.12     24.50 o 
   4   4   4     1610.65     1644.40     24.70 o 
   5   4   4      857.52      766.16     18.23 o 
   6   4   4      433.83      468.52     14.50 o 
   7   4   4      794.01      739.25     18.99 o 
   8   4   4      354.70      298.47     12.61 o 
   9   4   4      713.42      679.30     23.93 o 
  10   4   4       11.57       14.16      7.91 o 
  11   4   4      645.22      677.59     36.10 o 
  12   4   4       61.13       41.51     12.20 o 
 -10   5   4      631.56      660.91     35.50 o 
  -9   5   4      852.60      869.53     34.73 o 
  -8   5   4     2393.37     2274.49     70.14 o 
  -7   5   4      454.49      435.79     22.41 o 
  -6   5   4     2372.84     2425.04     60.11 o 
  -5   5   4     2829.86     2743.75     78.97 o 
  -4   5   4     2427.86     2417.15     46.15 o 
  -3   5   4     1528.41     1423.29     39.81 o 
  -2   5   4      350.65      341.93     12.84 o 
  -1   5   4      315.06      298.44     13.70 o 
   0   5   4     2837.14     2829.85     37.50 o 
   1   5   4    10518.06    10157.03     89.74 o 
   2   5   4     2349.26     2279.99     31.07 o 
   3   5   4        8.21        9.43      3.55 o 
   4   5   4       40.88       50.67      5.30 o 
   5   5   4       15.27       19.24      2.82 o 
   6   5   4      920.54      884.88     24.17 o 
   7   5   4       16.08       21.99      5.29 o 
   8   5   4      158.73      170.37     10.02 o 
   9   5   4      902.20      885.30     31.30 o 
  10   5   4      156.52      154.56     15.10 o 
  11   5   4      659.32      607.23     34.70 o 
  12   5   4      226.88      162.03     25.16 o 
 -10   6   4      754.03      764.60     39.52 o 
  -9   6   4     1137.31     1098.08     44.82 o 
  -8   6   4     2422.47     2389.12     68.30 o 
  -7   6   4      230.44      194.19     16.06 o 
  -6   6   4       90.96       80.03     10.58 o 
  -5   6   4       17.63       27.59      7.90 o 
  -4   6   4      169.34      163.74     10.14 o 
  -3   6   4       50.87       44.68      8.98 o 
  -2   6   4       98.07      147.42      9.79 o 
  -1   6   4       68.60       61.71      5.65 o 
   0   6   4      104.58      123.40      8.67 o 
   1   6   4     1149.97     1177.81     25.11 o 
   2   6   4     2704.11     2736.78     36.19 o 
   3   6   4        1.06       -0.21      3.41 o 
   4   6   4     1849.23     1823.63     27.91 o 
   5   6   4      628.18      672.81     13.32 o 
   6   6   4      233.43      227.44     12.46 o 
   7   6   4      269.10      242.66     13.74 o 
   8   6   4     1557.27     1595.79     34.77 o 
   9   6   4     1509.51     1533.56     63.20 o 
  10   6   4      559.59      541.39     37.44 o 
  11   6   4     1360.19     1416.85     98.89 o 
 -10   7   4      640.84      671.18     53.24 o 
  -9   7   4      531.36      512.88     32.63 o 
  -8   7   4     1797.43     1864.37     57.25 o 
  -7   7   4      150.84      149.89     17.01 o 
  -6   7   4       55.40       39.16     10.76 o 
  -5   7   4       17.95       26.88      8.78 o 
  -4   7   4        3.64        3.95      5.68 o 
  -3   7   4     1448.83     1462.95     29.76 o 
  -2   7   4      735.42      751.14     18.42 o 
  -1   7   4      196.39      188.82      9.73 o 
   0   7   4      231.98      234.50     11.33 o 
   1   7   4      590.97      647.73     18.65 o 
   2   7   4     4889.94     4876.39     54.64 o 
   3   7   4      392.87      379.35      9.21 o 
   4   7   4     2882.96     2892.97     37.93 o 
   5   7   4     2333.81     2295.83     46.47 o 
   6   7   4     3601.39     3631.57     56.82 o 
   7   7   4      607.13      613.45     21.21 o 
   8   7   4     1983.31     2031.69     47.08 o 
   9   7   4     1551.01     1445.40     49.81 o 
  10   7   4      832.13      865.66     47.89 o 
  11   7   4     1417.95     1404.06     63.21 o 
  -9   8   4       46.26       23.33     14.82 o 
  -8   8   4     1637.66     1612.66     55.29 o 
  -7   8   4      160.99      130.42     17.65 o 
  -6   8   4      264.09      258.45     21.45 o 
  -5   8   4      790.53      778.74     33.72 o 
  -4   8   4       33.43       32.03      7.04 o 
  -3   8   4      429.63      396.85     16.73 o 
  -2   8   4        6.55        6.68      3.14 o 
  -1   8   4     2555.16     2635.69     41.96 o 
   0   8   4     1989.15     1957.21     35.11 o 
   1   8   4     1401.48     1532.63     35.66 o 
   2   8   4     2764.39     2663.39     46.59 o 
   3   8   4        3.33        7.37      3.01 o 
   4   8   4      371.84      385.03     14.89 o 
   5   8   4      515.19      489.28     19.91 o 
   6   8   4     1747.27     1783.29     39.08 o 
   7   8   4      307.47      313.18     23.49 o 
   8   8   4     2027.74     2046.96     49.02 o 
   9   8   4      569.30      574.86     34.20 o 
  10   8   4     1136.51     1040.51     92.90 o 
  11   8   4     1493.68     1733.08    133.07 o 
  -9   9   4       30.65       29.40     15.62 o 
  -8   9   4       77.47       71.01     16.96 o 
  -7   9   4       69.82       53.27     13.11 o 
  -6   9   4       34.08       23.71     10.68 o 
  -5   9   4     1087.02     1029.97     40.09 o 
  -4   9   4      264.49      211.43     19.14 o 
  -3   9   4     1025.91      986.47     49.73 o 
  -2   9   4     1065.60     1089.65     67.90 o 
  -1   9   4     1913.58     1917.62     46.71 o 
   0   9   4      785.36      721.36     28.56 o 
   1   9   4      904.97      927.11     32.25 o 
   2   9   4     2766.81     2871.09     37.62 o 
   3   9   4      119.32      106.08      8.59 o 
   4   9   4      371.75      381.00     19.65 o 
   5   9   4     2014.06     2049.74    102.19 o 
   6   9   4     1845.69     1868.32     51.34 o 
   7   9   4      733.18      743.24     32.98 o 
   8   9   4     1681.03     1738.42     52.02 o 
   9   9   4      517.22      487.84     30.87 o 
  10   9   4      402.26      430.95     42.19 o 
  -8  10   4       12.22        7.76     12.07 o 
  -7  10   4      285.81      257.98     24.21 o 
  -6  10   4       15.41        7.71     12.27 o 
  -5  10   4       33.41       13.46     10.81 o 
  -4  10   4      141.77      106.09     15.89 o 
  -3  10   4     1220.04     1119.46     60.67 o 
  -2  10   4      155.87      132.74     14.17 o 
  -1  10   4     1686.48     1614.69     76.67 o 
   0  10   4     1189.77     1228.57     40.88 o 
   1  10   4     1256.85     1187.48     41.22 o 
   2  10   4     4229.87     4336.07     56.09 o 
   3  10   4     3340.24     3569.60     79.13 o 
   4  10   4     2869.04     2955.50    118.15 o 
   5  10   4     2582.60     2720.83    102.94 o 
   6  10   4     2756.72     2864.76     70.42 o 
   7  10   4      934.33      920.06     37.74 o 
   8  10   4     2466.40     2439.77     64.44 o 
   9  10   4      330.90      300.59     23.61 o 
  10  10   4      345.77      330.10     55.15 o 
  -8  11   4       54.64       79.01     37.95 o 
  -7  11   4       90.43       40.66     13.40 o 
  -6  11   4       55.13       16.23     10.65 o 
  -5  11   4       11.78       19.79     11.49 o 
  -4  11   4       86.48       56.83     12.96 o 
  -3  11   4      996.73     1111.04     49.63 o 
  -2  11   4     1190.67     1340.98     48.83 o 
  -1  11   4     2789.81     2951.82     71.86 o 
   0  11   4     1043.09     1125.79     43.12 o 
   1  11   4      841.13      821.25     33.27 o 
   2  11   4     3613.32     3756.92    117.99 o 
   3  11   4     1286.95     1288.49     41.78 o 
   4  11   4     1672.52     1580.86     53.78 o 
   5  11   4     1334.56     1307.79     71.11 o 
   6  11   4     1059.12      936.92     56.99 o 
   7  11   4      817.92      809.00     53.63 o 
   8  11   4     2468.23     2462.99    107.01 o 
   9  11   4      677.30      672.86     37.65 o 
  -7  12   4      891.77      822.22     51.19 o 
  -6  12   4      652.67      649.39     39.54 o 
  -5  12   4      911.86      873.17     53.79 o 
  -4  12   4      698.78      697.37     36.15 o 
  -3  12   4     1228.09     1257.45     63.52 o 
  -2  12   4      847.67      852.56     40.32 o 
  -1  12   4      817.18      961.01     42.70 o 
   0  12   4      525.94      465.79     44.93 o 
   1  12   4        9.04        6.42     11.53 o 
   2  12   4     1503.83     1426.63     58.70 o 
   3  12   4     1312.79     1344.95     49.73 o 
   4  12   4     1922.30     1842.54     60.87 o 
   5  12   4     1692.82     1491.23     74.96 o 
   6  12   4     1097.74      992.01     62.13 o 
   7  12   4      828.12      703.05     53.44 o 
   8  12   4     1152.84     1042.60     52.61 o 
   9  12   4      551.24      527.03     51.56 o 
  -6  13   4     1114.84     1121.24     59.60 o 
  -5  13   4      877.66      835.01     42.10 o 
  -4  13   4      515.13      520.78     32.61 o 
  -3  13   4     1607.54     1824.22     75.67 o 
  -2  13   4      511.28      594.15     35.59 o 
  -1  13   4     5080.69     5480.86    113.03 o 
   0  13   4     1330.92     1487.33     67.85 o 
   1  13   4     2507.82     2595.62     84.90 o 
   2  13   4     2128.29     2247.38    117.62 o 
   3  13   4     1816.61     1705.47     79.69 o 
   4  13   4     1762.76     1813.63     73.37 o 
   5  13   4     1478.87     1399.35     75.25 o 
   6  13   4      983.14      885.86     61.84 o 
   7  13   4       26.45        7.87     17.69 o 
   8  13   4     1115.73     1059.36     69.09 o 
  -5  14   4      996.81      995.49     65.04 o 
  -4  14   4      547.55      510.99     33.08 o 
  -3  14   4     1384.74     1535.16     73.26 o 
  -2  14   4      416.97      417.13     30.82 o 
  -1  14   4     2559.19     2805.66    109.92 o 
   0  14   4     1641.77     1654.49     81.90 o 
   1  14   4     1226.06     1179.73     66.32 o 
   2  14   4      614.56      605.98     48.97 o 
   3  14   4      408.70      371.42     39.50 o 
   4  14   4      595.98      572.57     91.03 o 
   5  14   4      983.28      930.61     64.80 o 
   6  14   4      280.12      227.88     32.85 o 
  -3  15   4      298.75      291.81     28.82 o 
  -2  15   4       71.17       79.96     18.11 o 
  -1  15   4      708.93      675.81     40.83 o 
   0  15   4      460.16      421.41     41.72 o 
   1  15   4      742.84      654.60     51.88 o 
   2  15   4      333.13      322.79     37.24 o 
   3  15   4      573.31      621.11     52.72 o 
   4  15   4      352.52      390.57     42.45 o 
  -1  16   4     1160.42     1218.98    104.33 o 
   0  16   4     1131.81     1076.24     98.14 o 
   1  16   4     1299.45     1354.61    112.22 o 
   0 -13   5      468.80      548.17     53.79 o 
   1 -13   5      322.52      235.00     32.39 o 
   2 -13   5      263.70      244.42     32.86 o 
  -2 -12   5      679.34      665.63     54.56 o 
  -1 -12   5       99.97       96.93     33.42 o 
   0 -12   5      951.95      888.16     60.49 o 
   1 -12   5      991.36     1004.55     52.09 o 
   2 -12   5     1715.04     1669.78     59.58 o 
   3 -12   5     1592.70     1641.82     61.56 o 
   4 -12   5     1477.34     1459.95     57.43 o 
  -4 -11   5      126.97      130.23     25.98 o 
  -3 -11   5      486.94      427.18     49.72 o 
  -2 -11   5     1358.13     1250.40     72.05 o 
  -1 -11   5      334.17      330.60     41.08 o 
   0 -11   5     1865.64     1784.35    167.62 o 
   1 -11   5     1090.57     1048.52     90.53 o 
   2 -11   5     2352.35     2423.09     60.05 o 
   3 -11   5     1372.63     1435.50     50.65 o 
   4 -11   5      924.12      867.40     43.71 o 
   5 -11   5      225.36      212.87     27.43 o 
   6 -11   5      883.47      951.23     66.55 o 
  -6 -10   5      545.23      565.30     72.82 o 
  -5 -10   5     1011.51     1061.50     67.40 o 
  -4 -10   5      401.00      355.93     40.49 o 
  -3 -10   5     1208.26     1150.27     67.83 o 
  -2 -10   5      992.93      985.99     61.14 o 
  -1 -10   5      581.69      465.29     41.80 o 
   0 -10   5      764.85      745.30     51.24 o 
   1 -10   5      451.92      412.83     31.38 o 
   2 -10   5     1327.13     1365.79     53.47 o 
   3 -10   5     1377.61     1376.20     52.01 o 
   4 -10   5     1898.38     1978.10     57.82 o 
   5 -10   5      176.90      135.21     19.51 o 
   6 -10   5     1124.06     1136.19     53.03 o 
   7 -10   5      901.45      837.86     49.79 o 
  -7  -9   5      569.71      499.17     47.94 o 
  -6  -9   5      794.11      786.06     46.68 o 
  -5  -9   5     1384.16     1353.47     58.82 o 
  -4  -9   5       72.04       80.37     16.52 o 
  -3  -9   5     1703.28     1630.81     76.09 o 
  -2  -9   5     1591.71     1571.73     72.88 o 
  -1  -9   5     2188.10     2128.97     82.37 o 
   0  -9   5     3032.18     2952.46     79.14 o 
   1  -9   5     2264.68     2178.14     76.82 o 
   2  -9   5     3541.34     3405.49    107.67 o 
   3  -9   5     2797.79     2754.84     71.92 o 
   4  -9   5     3994.22     3993.98    109.26 o 
   5  -9   5      863.02      826.68     67.10 o 
   6  -9   5     1265.94     1184.74     60.65 o 
   7  -9   5      351.09      361.70     25.05 o 
   8  -9   5      463.86      446.51     30.41 o 
  -7  -8   5      446.76      394.17     33.75 o 
  -6  -8   5      688.39      570.77     38.88 o 
  -5  -8   5     1305.74     1243.74     54.16 o 
  -4  -8   5      953.19      869.47     44.09 o 
  -3  -8   5      458.95      411.90     29.49 o 
  -2  -8   5     3933.85     3902.07     86.20 o 
  -1  -8   5     2657.54     2668.81    209.38 o 
   0  -8   5     3276.10     3119.31     77.18 o 
   1  -8   5     2162.10     2006.40     53.37 o 
   2  -8   5     1075.03     1011.85     37.27 o 
   3  -8   5     1864.72     1872.22     54.82 o 
   4  -8   5      973.23     1028.03     29.40 o 
   5  -8   5      840.22      860.38     36.55 o 
   6  -8   5     1134.84     1093.97     52.65 o 
   7  -8   5      251.86      225.22     20.35 o 
   8  -8   5      591.76      604.61     34.95 o 
   9  -8   5      749.85      803.39     49.15 o 
  -8  -7   5      490.06      501.55     37.06 o 
  -7  -7   5      753.15      745.74     31.11 o 
  -6  -7   5     1639.96     1595.55     49.40 o 
  -5  -7   5     4154.87     4148.66     96.82 o 
  -4  -7   5      392.92      403.67     29.23 o 
  -3  -7   5     4488.86     4477.32    121.25 o 
  -2  -7   5      927.16      924.03     39.71 o 
  -1  -7   5     1924.22     1969.96     47.42 o 
   0  -7   5     1418.17     1500.08     52.82 o 
   1  -7   5     1878.58     1743.33     46.98 o 
   2  -7   5      432.63      375.93     22.79 o 
   3  -7   5       50.53       56.94      9.84 o 
   4  -7   5     5723.88     5847.06    215.58 o 
   5  -7   5      110.02      129.21     10.89 o 
   6  -7   5     2799.72     2960.14     77.94 o 
   7  -7   5        1.27        5.24     11.06 o 
   8  -7   5       80.74       63.29     13.17 o 
   9  -7   5       38.98       41.79     19.48 o 
  10  -7   5        6.83        4.58     13.06 o 
  -8  -6   5     1011.58     1042.80     42.05 o 
  -7  -6   5      671.01      693.27     28.93 o 
  -6  -6   5     1405.05     1389.46     39.40 o 
  -5  -6   5     3360.73     3453.25     60.91 o 
  -4  -6   5     2281.58     2307.78     70.49 o 
  -3  -6   5     3621.96     3553.82     88.00 o 
  -2  -6   5     4753.79     4713.66     87.70 o 
  -1  -6   5     4106.57     4175.29     66.58 o 
   0  -6   5     5583.46     5498.06     77.05 o 
   1  -6   5     5877.96     5814.56     81.35 o 
   2  -6   5     1447.56     1482.64     33.80 o 
   3  -6   5     2174.88     2238.50     63.85 o 
   4  -6   5       13.36       17.64      5.51 o 
   5  -6   5      273.75      300.77     13.24 o 
   6  -6   5       40.33       50.71      8.82 o 
   7  -6   5      177.31      120.98     15.46 o 
   8  -6   5       64.89       41.85     14.40 o 
   9  -6   5      112.45       90.37     15.53 o 
  10  -6   5       18.99       12.09     26.02 o 
  -9  -5   5     1110.63     1148.08     44.98 o 
  -8  -5   5      406.14      428.46     27.00 o 
  -7  -5   5      860.70      893.92     36.01 o 
  -6  -5   5      302.67      321.65     16.73 o 
  -5  -5   5     3617.57     3758.75     62.27 o 
  -4  -5   5     1519.41     1511.78     36.64 o 
  -3  -5   5     4665.00     4692.54     76.88 o 
  -2  -5   5     3255.69     3270.48     74.42 o 
  -1  -5   5     1565.03     1566.43     34.34 o 
   0  -5   5     2456.61     2542.63     43.49 o 
   1  -5   5     4043.72     3984.05     50.78 o 
   2  -5   5      604.95      656.20     15.77 o 
   3  -5   5     1429.44     1458.21     27.92 o 
   4  -5   5      437.38      448.25     14.25 o 
   5  -5   5       19.75       26.10      4.69 o 
   6  -5   5      559.40      550.51     17.49 o 
   7  -5   5       18.06       15.17      7.11 o 
   8  -5   5       64.55       50.67     10.56 o 
   9  -5   5      115.70      108.09     13.78 o 
  10  -5   5        1.67       10.89      8.79 o 
  11  -5   5      330.25      267.40     29.85 o 
  -9  -4   5      839.42      828.15     34.25 o 
  -8  -4   5     1818.91     1826.83     48.02 o 
  -7  -4   5      512.80      471.60     20.91 o 
  -6  -4   5     1150.63     1146.54     28.12 o 
  -5  -4   5     2338.91     2437.17     39.24 o 
  -4  -4   5      252.78      220.95     13.21 o 
  -3  -4   5     3320.79     3406.44     57.69 o 
  -2  -4   5      972.79      940.39     20.47 o 
  -1  -4   5       41.52       49.82      7.15 o 
   0  -4   5      385.66      387.08     17.20 o 
   1  -4   5     1288.34     1320.28     22.43 o 
   2  -4   5       86.94       87.40      5.80 o 
   3  -4   5      471.75      481.00     20.66 o 
   4  -4   5      749.04      759.43     16.63 o 
   5  -4   5       69.43       75.95      7.04 o 
   6  -4   5       28.66       27.25      5.67 o 
   7  -4   5       24.88       21.34      5.83 o 
   8  -4   5      161.17      148.56     13.07 o 
   9  -4   5      390.27      392.95     22.99 o 
  10  -4   5      594.36      552.79     28.56 o 
  11  -4   5     1128.87     1181.59     43.08 o 
 -10  -3   5      939.51      972.02     73.32 o 
  -9  -3   5     1039.36     1064.06     43.23 o 
  -8  -3   5     2311.45     2466.41     50.47 o 
  -7  -3   5     1495.36     1533.33     37.28 o 
  -6  -3   5     1420.81     1403.57     30.46 o 
  -5  -3   5     1932.01     2042.84     34.87 o 
  -4  -3   5       61.86       75.86      5.43 o 
  -3  -3   5     3239.86     3431.15     35.12 o 
  -2  -3   5     3528.64     3711.02     35.50 o 
  -1  -3   5     1087.33     1039.11     19.41 o 
   0  -3   5     1183.36     1166.01     25.16 o 
   1  -3   5      548.46      519.04     13.12 o 
   2  -3   5       40.11       35.42      4.16 o 
   3  -3   5      153.08      140.15      6.79 o 
   4  -3   5       28.75       32.30      3.85 o 
   5  -3   5     1302.47     1298.38     20.50 o 
   6  -3   5     1476.47     1472.67     26.02 o 
   7  -3   5     1929.41     1842.02     31.03 o 
   8  -3   5      815.00      800.90     25.10 o 
   9  -3   5     1226.24     1156.03     42.21 o 
  10  -3   5      640.06      637.44     29.61 o 
  11  -3   5     1683.31     1725.02     51.26 o 
 -10  -2   5      417.33      426.44     26.46 o 
  -9  -2   5      355.40      346.44     20.86 o 
  -8  -2   5     1808.14     1891.40     54.79 o 
  -7  -2   5     1704.54     1691.98     36.19 o 
  -6  -2   5     3027.45     3150.48     39.75 o 
  -5  -2   5     3943.40     4016.58     41.26 o 
  -4  -2   5      284.10      281.60      9.60 o 
  -3  -2   5     7311.95     7371.66     56.34 o 
  -2  -2   5     1947.23     1917.06     21.16 o 
  -1  -2   5     2152.17     2155.81     21.46 o 
   0  -2   5      396.45      409.53      8.23 o 
   1  -2   5        3.39        4.19      2.79 o 
   2  -2   5     4071.98     4052.83     49.54 o 
   3  -2   5       83.08       67.36      4.55 o 
   4  -2   5      693.37      690.25     13.46 o 
   5  -2   5     1220.24     1303.13     20.05 o 
   6  -2   5      510.95      497.87     15.67 o 
   7  -2   5     1043.81     1083.07     23.05 o 
   8  -2   5     1001.97      985.31     27.48 o 
   9  -2   5      441.36      425.12     19.38 o 
  10  -2   5      317.66      319.85     20.64 o 
  11  -2   5     1795.66     1811.01     51.26 o 
  12  -2   5      367.50      336.29     31.92 o 
 -10  -1   5      627.26      626.80     31.33 o 
  -9  -1   5      223.57      200.37     16.55 o 
  -8  -1   5      974.07      989.76     29.15 o 
  -7  -1   5      488.94      447.81     18.68 o 
  -6  -1   5     2085.25     2113.92     29.12 o 
  -5  -1   5     1012.14     1033.72     21.73 o 
  -4  -1   5      297.61      273.61      8.99 o 
  -3  -1   5       29.69       40.04      9.24 o 
  -2  -1   5      345.08      378.07      7.13 o 
  -1  -1   5       97.23      119.91      4.31 o 
   0  -1   5     4731.13     4644.48     31.60 o 
   1  -1   5       68.28       80.12      4.22 o 
   2  -1   5    17938.24    17027.73    114.94 o 
   3  -1   5     1194.72     1291.06     24.62 o 
   4  -1   5      689.02      717.49     11.69 o 
   5  -1   5       55.23       61.84      4.58 o 
   6  -1   5     3630.23     3646.99     42.81 o 
   7  -1   5     2222.86     2146.94     39.06 o 
   8  -1   5     2024.52     1987.11     42.11 o 
   9  -1   5      805.42      826.51     26.63 o 
  10  -1   5      463.33      468.01     21.73 o 
  11  -1   5     1478.48     1481.19     51.60 o 
  12  -1   5      314.20      310.17     38.80 o 
 -10   0   5      828.60      786.27     32.44 o 
  -9   0   5       19.46       22.02      8.30 o 
  -8   0   5      962.70      987.26     31.98 o 
  -7   0   5       59.63       44.28      8.66 o 
  -6   0   5      592.95      594.12     21.30 o 
  -5   0   5      191.87      187.66      9.55 o 
  -4   0   5      240.19      241.27      9.92 o 
  -3   0   5     1141.51     1146.04     18.17 o 
  -2   0   5     1394.28     1450.97     16.53 o 
  -1   0   5      132.70      161.35      4.96 o 
   0   0   5       37.90       38.95      2.98 o 
   1   0   5     2447.11     2647.81     32.43 o 
   2   0   5    15353.73    14617.01    108.14 o 
   3   0   5     6625.08     6281.44     57.98 o 
   4   0   5     5172.77     5083.73     55.20 o 
   5   0   5     9167.06     9216.38     70.00 o 
   6   0   5     5757.66     5670.04     44.32 o 
   7   0   5     5489.39     5526.11     67.88 o 
   8   0   5     5714.96     5775.13     64.56 o 
   9   0   5      998.50      973.51     31.23 o 
  10   0   5      527.14      484.46     22.40 o 
  11   0   5     1347.65     1303.28     44.12 o 
  12   0   5      611.00      582.09     35.73 o 
 -10   1   5      510.74      511.46     26.75 o 
  -9   1   5      189.66      162.30     16.54 o 
  -8   1   5      492.44      442.38     27.56 o 
  -7   1   5      144.94      155.49     13.47 o 
  -6   1   5     2597.82     2616.29     47.74 o 
  -5   1   5     1004.45     1045.93     22.94 o 
  -4   1   5      811.28      803.13     21.13 o 
  -3   1   5      169.74      146.56      6.67 o 
  -2   1   5      277.52      303.80      8.20 o 
  -1   1   5     7117.28     7179.54     43.98 o 
   0   1   5      515.75      552.63     10.56 o 
   1   1   5     2442.95     2626.81     38.24 o 
   2   1   5    25515.05    23749.88    160.21 o 
   3   1   5     6057.92     5919.05     75.96 o 
   4   1   5     6790.27     6810.16     68.49 o 
   5   1   5     3045.07     2962.10     31.87 o 
   6   1   5     2254.64     2289.92     26.11 o 
   7   1   5     1320.21     1365.09     26.23 o 
   8   1   5     2671.13     2714.94     51.03 o 
   9   1   5     2342.45     2379.72     46.27 o 
  10   1   5     1039.92     1006.36     48.72 o 
  11   1   5     2106.24     2147.07     45.10 o 
  12   1   5      637.88      626.41     36.89 o 
 -10   2   5      351.61      408.09     40.48 o 
  -9   2   5      106.22      127.21     20.75 o 
  -8   2   5      281.73      292.51     24.38 o 
  -7   2   5      272.28      248.31     16.41 o 
  -6   2   5      395.56      370.91     18.84 o 
  -5   2   5      288.38      314.55     12.53 o 
  -4   2   5       60.16       53.41      5.77 o 
  -3   2   5     3960.18     3974.85     42.23 o 
  -2   2   5     4041.51     4183.46     35.53 o 
  -1   2   5     7865.69     7889.39     70.83 o 
   0   2   5       30.10       47.88      2.98 o 
   1   2   5      780.34      901.88     13.94 o 
   2   2   5     3388.19     3238.48     36.31 o 
   3   2   5     2017.71     1895.78     19.28 o 
   4   2   5     7356.53     7209.50     48.23 o 
   5   2   5     1910.64     1825.41     29.97 o 
   6   2   5     1847.93     1822.02     29.91 o 
   7   2   5      356.57      355.34     13.45 o 
   8   2   5     3869.45     3934.21     49.74 o 
   9   2   5     2534.70     2622.17     54.04 o 
  10   2   5     1355.09     1451.12     37.95 o 
  11   2   5     1441.88     1460.74     43.94 o 
  12   2   5      458.27      422.64     30.25 o 
 -10   3   5       11.91       16.17     14.88 o 
  -9   3   5        0.55       11.41     14.76 o 
  -8   3   5       72.93       72.47     11.78 o 
  -7   3   5     1387.51     1370.49     57.10 o 
  -6   3   5     1787.61     1729.61     49.21 o 
  -5   3   5     2390.29     2347.16     64.23 o 
  -4   3   5      934.90      912.93     32.28 o 
  -3   3   5     2640.46     2566.88     30.89 o 
  -2   3   5     3624.45     3595.96     32.82 o 
  -1   3   5    21561.43    20326.16    114.62 o 
   0   3   5     7631.28     7374.79     56.86 o 
   1   3   5     2124.91     2040.25     21.25 o 
   2   3   5    21044.63    19391.64    140.51 o 
   3   3   5    13030.60    12528.78    198.03 o 
   4   3   5    16524.70    15201.88    162.26 o 
   5   3   5    11076.01    11315.65    128.67 o 
   6   3   5     7460.17     7636.75    110.24 o 
   7   3   5      320.04      341.67     15.41 o 
   8   3   5     5541.21     5603.92     71.47 o 
   9   3   5     1294.11     1313.58     37.93 o 
  10   3   5     1402.37     1393.59     54.94 o 
  11   3   5      917.66      878.05     40.72 o 
  12   3   5      188.45      171.20     17.21 o 
 -10   4   5       42.43       27.39     18.03 o 
  -9   4   5       32.53       28.20     12.58 o 
  -8   4   5      348.25      320.80     20.52 o 
  -7   4   5      505.28      454.22     22.68 o 
  -6   4   5      488.64      482.26     22.04 o 
  -5   4   5     1427.36     1373.23     34.56 o 
  -4   4   5      432.11      420.38     18.10 o 
  -3   4   5     1282.39     1327.96     22.05 o 
  -2   4   5     2045.57     2165.40     24.18 o 
  -1   4   5    29396.34    27029.73    440.78 o 
   0   4   5    25891.30    24109.69    369.01 o 
   1   4   5    16742.22    15637.12    212.40 o 
   2   4   5    25048.43    23082.29    197.16 o 
   3   4   5     1731.63     1858.21     29.82 o 
   4   4   5     9021.45     8700.91     78.89 o 
   5   4   5     2238.21     2182.13     29.09 o 
   6   4   5     3921.77     4086.37     72.63 o 
   7   4   5      261.73      263.50     11.28 o 
   8   4   5     3932.77     4126.89     81.05 o 
   9   4   5     1013.77     1057.98     29.52 o 
  10   4   5     1619.07     1700.65     53.56 o 
  11   4   5     1308.05     1373.31     57.58 o 
  12   4   5      340.74      366.73     31.16 o 
 -10   5   5      130.94      164.85     24.11 o 
  -9   5   5      442.35      430.99     25.61 o 
  -8   5   5       62.05       68.57     12.28 o 
  -7   5   5      935.43      868.94     34.96 o 
  -6   5   5     1476.74     1471.58     41.40 o 
  -5   5   5     3529.11     3540.29     79.02 o 
  -4   5   5     3028.56     3058.43     50.33 o 
  -3   5   5     1089.75      995.80     28.40 o 
  -2   5   5       71.20       79.72      4.47 o 
  -1   5   5     8104.55     7916.46     67.29 o 
   0   5   5     3524.43     3343.49     38.34 o 
   1   5   5     4400.18     4328.38     50.78 o 
   2   5   5     1197.62     1042.55     15.00 o 
   3   5   5     1096.78     1130.32     23.32 o 
   4   5   5       23.46       19.19      4.32 o 
   5   5   5     4574.96     4710.35     66.68 o 
   6   5   5     5313.80     5326.39     63.69 o 
   7   5   5      868.23      881.73     25.80 o 
   8   5   5     3136.57     3180.64     76.41 o 
   9   5   5      237.67      217.48     13.79 o 
  10   5   5      582.40      558.40     32.65 o 
  11   5   5      116.53       77.38     15.48 o 
  12   5   5      360.35      391.42     89.98 o 
 -10   6   5      851.13      934.41     87.32 o 
  -9   6   5     1094.34     1150.53     46.67 o 
  -8   6   5      904.86      910.17     36.83 o 
  -7   6   5     1199.06     1202.29     53.60 o 
  -6   6   5     2108.85     2136.43     57.12 o 
  -5   6   5     3299.78     3306.69     64.29 o 
  -4   6   5     2800.85     2888.51     62.03 o 
  -3   6   5     3799.39     3858.45     62.29 o 
  -2   6   5     1094.33     1122.38     21.69 o 
  -1   6   5    12781.75    12833.74    115.90 o 
   0   6   5     3882.85     3562.71     49.74 o 
   1   6   5    16913.84    16289.38    127.85 o 
   2   6   5     7987.00     8075.53     79.31 o 
   3   6   5     3125.26     3141.45     38.77 o 
   4   6   5     1230.89     1258.78     24.02 o 
   5   6   5     5723.57     5874.13     61.77 o 
   6   6   5     3810.21     3864.86     54.65 o 
   7   6   5      466.82      481.70     21.87 o 
   8   6   5     2247.97     2200.07     58.46 o 
   9   6   5       23.91       10.93      9.18 o 
  10   6   5        4.66        3.49     12.76 o 
  11   6   5       55.78       40.96     15.43 o 
 -10   7   5      589.46      556.95     63.98 o 
  -9   7   5     1143.74     1110.00     46.82 o 
  -8   7   5      359.12      343.82     26.06 o 
  -7   7   5     1542.83     1515.98     49.65 o 
  -6   7   5      643.09      664.21     27.57 o 
  -5   7   5     2025.73     2144.97     46.75 o 
  -4   7   5     3455.03     3524.61     79.16 o 
  -3   7   5     8471.48     8644.09    201.50 o 
  -2   7   5     4714.16     4577.92     82.57 o 
  -1   7   5     6354.26     6284.10    106.24 o 
   0   7   5    11503.46    11806.99    173.60 o 
   1   7   5     4363.05     3968.45     53.35 o 
   2   7   5     9525.58     9738.42    117.72 o 
   3   7   5     4122.89     4186.86     47.07 o 
   4   7   5     1247.77     1306.07     28.47 o 
   5   7   5     4040.70     4139.23     53.00 o 
   6   7   5     1423.93     1444.50     45.06 o 
   7   7   5     1264.89     1204.53     29.65 o 
   8   7   5     2532.25     2576.18     73.79 o 
   9   7   5       70.35       66.88     13.58 o 
  10   7   5      196.84      193.94     23.88 o 
  11   7   5       30.12       48.19     17.36 o 
  -9   8   5      657.41      652.14     37.30 o 
  -8   8   5      842.48      835.95     40.30 o 
  -7   8   5     1583.85     1613.59     53.25 o 
  -6   8   5     2095.11     2076.72     57.76 o 
  -5   8   5     1798.33     1755.03     50.14 o 
  -4   8   5     4257.36     4212.77     76.07 o 
  -3   8   5     8307.28     8203.99    120.90 o 
  -2   8   5     1961.01     1934.59     47.07 o 
  -1   8   5     4537.23     4746.94     58.56 o 
   0   8   5       38.72       43.55      6.45 o 
   1   8   5      529.83      572.47     20.58 o 
   2   8   5     1736.39     1683.42     35.63 o 
   3   8   5     2224.77     2203.87     34.44 o 
   4   8   5     1418.64     1420.48     28.67 o 
   5   8   5     2005.61     2005.49     48.12 o 
   6   8   5      583.33      553.64     24.86 o 
   7   8   5      231.39      226.15     13.89 o 
   8   8   5     1732.33     1656.86     56.84 o 
   9   8   5       29.57       26.47     10.14 o 
  10   8   5        4.66        3.06     12.67 o 
  11   8   5       12.24       53.00     22.35 o 
  -9   9   5      963.21     1070.53     91.49 o 
  -8   9   5     1396.65     1408.77     53.89 o 
  -7   9   5     2188.95     2175.29     92.84 o 
  -6   9   5     2323.84     2328.62     63.41 o 
  -5   9   5     1302.77     1239.43     44.24 o 
  -4   9   5     2265.09     2268.74     57.49 o 
  -3   9   5     4203.10     4224.39     72.56 o 
  -2   9   5     1457.42     1531.29     42.11 o 
  -1   9   5     4258.68     4354.08     57.53 o 
   0   9   5      411.46      408.10     17.09 o 
   1   9   5      451.81      427.32     17.67 o 
   2   9   5     1464.83     1513.95     29.52 o 
   3   9   5     1313.35     1355.82     30.70 o 
   4   9   5      606.82      617.38     19.15 o 
   5   9   5        2.79        1.84      6.56 o 
   6   9   5      217.00      194.03     13.25 o 
   7   9   5      402.86      363.98     18.02 o 
   8   9   5        2.88        9.57      7.76 o 
   9   9   5        1.19       -4.02      9.39 o 
  10   9   5       53.76       47.76     15.78 o 
  11   9   5      107.81      102.83     39.04 o 
  -8  10   5      515.49      512.37     34.37 o 
  -7  10   5      938.66      897.18     42.98 o 
  -6  10   5     2739.02     2678.67     71.02 o 
  -5  10   5     1806.98     1725.31     54.26 o 
  -4  10   5     1599.80     1522.76     49.25 o 
  -3  10   5     3803.22     3838.42    144.68 o 
  -2  10   5     1853.39     1937.75     59.87 o 
  -1  10   5     4894.69     4833.33    111.26 o 
   0  10   5     1524.54     1539.21     39.96 o 
   1  10   5     1775.37     1854.81     39.31 o 
   2  10   5      614.10      641.86     20.18 o 
   3  10   5     2520.36     2578.81     41.76 o 
   4  10   5       62.57       59.91     11.18 o 
   5  10   5     1629.14     1523.48     39.12 o 
   6  10   5      678.36      676.26     25.95 o 
   7  10   5      267.88      240.01     18.09 o 
   8  10   5      132.84      130.80     17.13 o 
   9  10   5        3.86       -0.47      9.49 o 
  10  10   5        1.96       -2.44     38.77 o 
  -7  11   5      891.27      803.18     42.15 o 
  -6  11   5     2749.72     2666.17     78.55 o 
  -5  11   5      653.58      618.95     34.60 o 
  -4  11   5     1989.54     1887.38     78.24 o 
  -3  11   5      683.50      727.51     40.77 o 
  -2  11   5       12.99       18.27      9.00 o 
  -1  11   5     1817.71     1776.58     56.42 o 
   0  11   5      425.42      388.90     31.25 o 
   1  11   5      354.98      369.30     18.63 o 
   2  11   5       90.17       79.93     10.26 o 
   3  11   5       46.07       22.56      9.44 o 
   4  11   5      455.93      403.16     28.01 o 
   5  11   5      266.68      233.48     21.78 o 
   6  11   5       17.41        2.10      9.88 o 
   7  11   5       81.70       56.86     14.14 o 
   8  11   5        1.04       20.19     11.57 o 
   9  11   5       10.29       14.05     12.82 o 
  -7  12   5      295.08      236.70     38.09 o 
  -6  12   5     1474.54     1490.72     56.90 o 
  -5  12   5      123.52      106.82     17.49 o 
  -4  12   5      434.89      402.14     28.41 o 
  -3  12   5        4.26        3.55     10.29 o 
  -2  12   5       14.58       10.65     11.63 o 
  -1  12   5      477.54      498.23     31.74 o 
   0  12   5      479.60      530.56     41.43 o 
   1  12   5      975.20      936.19     45.14 o 
   2  12   5       28.53       16.08      8.77 o 
   3  12   5        0.16       -4.38      9.39 o 
   4  12   5      241.55      263.17     28.38 o 
   5  12   5       10.04        5.65     10.23 o 
   6  12   5      329.22      292.35     27.64 o 
   7  12   5      514.62      473.06     36.19 o 
   8  12   5      296.09      242.55     26.60 o 
   9  12   5      502.92      524.93     71.92 o 
  -6  13   5      518.68      519.51     41.30 o 
  -5  13   5      358.49      336.58     35.33 o 
  -4  13   5     1558.77     1438.60     83.97 o 
  -3  13   5      429.75      406.13     28.11 o 
  -2  13   5      141.98      120.45     16.21 o 
  -1  13   5       83.05       93.17     16.98 o 
   0  13   5      706.76      631.67     45.04 o 
   1  13   5       93.20       89.39     20.19 o 
   2  13   5       60.84       50.10     12.77 o 
   3  13   5      147.79      145.89     21.86 o 
   4  13   5     1545.83     1433.40     56.08 o 
   5  13   5        1.08      -15.86     15.86 o 
   6  13   5      282.03      258.24     27.74 o 
   7  13   5      215.09      207.87     25.49 o 
   8  13   5      514.07      476.92     45.97 o 
  -5  14   5        1.66        9.64     25.40 o 
  -4  14   5      376.93      341.00     28.45 o 
  -3  14   5       93.95       80.54     15.94 o 
  -2  14   5       24.64       13.88     10.59 o 
  -1  14   5       74.70       66.46     14.48 o 
   0  14   5      235.34      190.96     25.92 o 
   1  14   5       52.77       34.97     26.53 o 
   2  14   5      203.12      213.07     23.81 o 
   3  14   5      103.80       98.94     22.68 o 
   4  14   5      512.91      503.37     35.69 o 
   5  14   5        6.48        5.77     16.20 o 
   6  14   5      151.69       95.78     18.66 o 
   7  14   5      133.09      133.68     37.33 o 
  -3  15   5       14.51       -9.96     10.53 o 
  -2  15   5       48.73       19.04     19.91 o 
  -1  15   5       59.72       34.27     15.76 o 
   0  15   5      107.67      112.39     18.21 o 
   1  15   5      202.82      148.78     27.91 o 
   2  15   5       74.49       22.08     24.44 o 
   3  15   5      215.96      154.18     30.24 o 
   4  15   5      681.95      606.77     40.29 o 
   5  15   5      379.47      316.73     36.19 o 
  -1  16   5      213.40      122.11     39.02 o 
   0  16   5      146.00      131.20     39.44 o 
   1  16   5     1247.20     1366.18    112.19 o 
  -1 -12   6      854.74      851.36     84.89 o 
   0 -12   6      497.12      432.46     59.94 o 
   1 -12   6      442.82      479.13     37.49 o 
   2 -12   6      131.67      103.34     19.90 o 
   3 -12   6      238.99      191.42     22.92 o 
   4 -12   6      146.77      138.14     22.09 o 
  -3 -11   6      363.81      278.47     38.30 o 
  -2 -11   6      318.67      261.15     65.93 o 
  -1 -11   6      471.61      340.98     57.28 o 
   0 -11   6       36.70       10.87     24.85 o 
   1 -11   6        4.96       15.47     14.09 o 
   2 -11   6      146.67      143.86     16.53 o 
   3 -11   6        6.11       -4.64     10.18 o 
   4 -11   6       50.75       51.86     20.40 o 
   5 -11   6       31.85      -21.09     21.40 o 
  -5 -10   6      318.09      229.46     49.20 o 
  -4 -10   6        5.97        1.17     15.01 o 
  -3 -10   6       85.53       36.22     15.85 o 
  -2 -10   6       31.31      -16.86     16.86 o 
  -1 -10   6      123.93       84.20     30.62 o 
   0 -10   6        6.67      -11.61     13.42 o 
   1 -10   6      267.97      245.46     31.03 o 
   2 -10   6      708.55      671.18     36.15 o 
   3 -10   6       27.18       23.55     10.53 o 
   4 -10   6       24.17       68.32     24.00 o 
   5 -10   6      247.94      213.35     23.92 o 
   6 -10   6      257.54      249.60     26.70 o 
   7 -10   6     1024.75     1094.48    107.00 o 
  -6  -9   6      251.72      207.19     33.94 o 
  -5  -9   6      532.83      454.05     35.87 o 
  -4  -9   6      161.48      126.44     25.66 o 
  -3  -9   6      376.71      294.21     34.09 o 
  -2  -9   6      181.47      183.54     38.17 o 
  -1  -9   6       86.69       60.67     30.76 o 
   0  -9   6      121.39       71.90     18.03 o 
   1  -9   6       64.22       48.50     14.85 o 
   2  -9   6      300.10      310.56     23.24 o 
   3  -9   6      135.18      121.81     14.17 o 
   4  -9   6      386.18      367.60     29.52 o 
   5  -9   6      133.84      107.19     20.36 o 
   6  -9   6      262.46      236.69     29.49 o 
   7  -9   6      572.27      525.62     36.99 o 
   8  -9   6     1180.19     1198.06    110.39 o 
  -7  -8   6       34.52       11.68     17.14 o 
  -6  -8   6      104.16       72.54     17.25 o 
  -5  -8   6      229.28      263.36     27.70 o 
  -4  -8   6       90.41       75.75     16.01 o 
  -3  -8   6       57.87       31.38     12.56 o 
  -2  -8   6      187.69      160.54     22.97 o 
  -1  -8   6      299.83      244.19     28.63 o 
   0  -8   6      410.29      412.91     28.70 o 
   1  -8   6        4.64        8.44      9.29 o 
   2  -8   6      898.54      820.57     34.81 o 
   3  -8   6       15.60       15.57      8.27 o 
   4  -8   6      249.49      256.84     18.10 o 
   5  -8   6      150.84      149.18     17.64 o 
   6  -8   6       72.36       65.24     15.12 o 
   7  -8   6      166.37      182.76     29.49 o 
   8  -8   6      563.54      540.35     30.80 o 
   9  -8   6     1062.47     1131.46     65.83 o 
  -7  -7   6       11.31        5.81     11.19 o 
  -6  -7   6       11.73       -6.20     11.11 o 
  -5  -7   6       11.25        0.43     11.59 o 
  -4  -7   6      104.91       83.58     15.49 o 
  -3  -7   6      383.84      339.80     26.60 o 
  -2  -7   6       27.66       11.47     10.05 o 
  -1  -7   6     1907.59     1800.99     58.84 o 
   0  -7   6      694.60      657.58     29.17 o 
   1  -7   6       18.15        9.34      9.27 o 
   2  -7   6     1070.78     1100.81     47.50 o 
   3  -7   6      715.82      702.20     29.84 o 
   4  -7   6     2413.37     2531.25     77.51 o 
   5  -7   6     2548.89     2759.05     78.42 o 
   6  -7   6     3096.76     3330.40     88.07 o 
   7  -7   6     1147.43     1215.57     66.11 o 
   8  -7   6     1935.75     2111.50     73.78 o 
   9  -7   6     1089.02     1081.14     49.61 o 
  10  -7   6      996.67      988.06     98.49 o 
  -8  -6   6      217.85      196.57     20.61 o 
  -7  -6   6        0.13        6.71      9.22 o 
  -6  -6   6      163.65      128.34     13.40 o 
  -5  -6   6       49.01       67.44     11.11 o 
  -4  -6   6       83.44       74.42     12.51 o 
  -3  -6   6      219.63      181.38     19.62 o 
  -2  -6   6      481.08      470.65     28.33 o 
  -1  -6   6     1064.89     1038.74     40.90 o 
   0  -6   6     1770.20     1762.10     39.37 o 
   1  -6   6     1628.20     1609.97     40.35 o 
   2  -6   6     4878.30     4808.31     76.74 o 
   3  -6   6     3149.71     3141.43     49.63 o 
   4  -6   6     4300.97     4405.11    112.51 o 
   5  -6   6     5872.98     6053.76    190.30 o 
   6  -6   6     3277.33     3263.71    106.04 o 
   7  -6   6     1220.71     1286.49     52.81 o 
   8  -6   6     1639.67     1784.36     90.85 o 
   9  -6   6      764.07      837.65     55.31 o 
  10  -6   6     1289.93     1285.01     51.50 o 
  -9  -5   6       25.98       52.13     20.93 o 
  -8  -5   6       69.39       55.09     12.60 o 
  -7  -5   6       29.16       24.04     14.34 o 
  -6  -5   6        7.49        3.94      7.82 o 
  -5  -5   6      235.60      225.25     19.29 o 
  -4  -5   6     1001.71      944.27     30.09 o 
  -3  -5   6      541.33      511.00     24.59 o 
  -2  -5   6      664.26      621.33     30.82 o 
  -1  -5   6     1013.74     1014.42     28.45 o 
   0  -5   6     1656.40     1627.28     35.76 o 
   1  -5   6      196.74      205.74     12.82 o 
   2  -5   6     3905.94     3997.01     55.62 o 
   3  -5   6      910.19      955.66     29.07 o 
   4  -5   6     1183.23     1256.98     29.08 o 
   5  -5   6     1958.00     2001.89     38.16 o 
   6  -5   6     3113.75     3286.65     50.69 o 
   7  -5   6      737.41      724.73     26.89 o 
   8  -5   6     1529.36     1621.28     46.53 o 
   9  -5   6      698.87      680.03     44.33 o 
  10  -5   6     1037.97     1058.52     60.25 o 
  11  -5   6     1269.75     1299.44     74.54 o 
  -9  -4   6      197.36      166.65     19.20 o 
  -8  -4   6        7.44       -4.19      8.71 o 
  -7  -4   6      799.33      794.50     31.19 o 
  -6  -4   6      220.26      223.51     14.89 o 
  -5  -4   6     1950.22     2071.77     45.08 o 
  -4  -4   6     1854.45     1985.35     40.34 o 
  -3  -4   6     3929.16     3992.76     51.92 o 
  -2  -4   6      532.21      554.90     17.77 o 
  -1  -4   6     2450.81     2456.98     42.40 o 
   0  -4   6      872.13      854.19     24.28 o 
   1  -4   6      748.15      765.82     17.39 o 
   2  -4   6     8871.56     8858.06     72.67 o 
   3  -4   6     2394.03     2385.73     44.20 o 
   4  -4   6     3569.21     3720.60     40.44 o 
   5  -4   6     3669.39     3769.88     67.71 o 
   6  -4   6     6008.92     6081.66    113.10 o 
   7  -4   6     1812.90     1919.07     46.18 o 
   8  -4   6     3391.62     3502.02     64.83 o 
   9  -4   6      191.69      180.72     18.30 o 
  10  -4   6      412.15      390.09     24.20 o 
  11  -4   6      545.83      513.37     28.84 o 
  -9  -3   6      158.47      128.06     17.51 o 
  -8  -3   6       41.12       33.77     10.00 o 
  -7  -3   6     1077.76     1082.37     35.65 o 
  -6  -3   6       93.52       69.00      8.85 o 
  -5  -3   6      925.68      956.58     24.33 o 
  -4  -3   6      286.04      278.32     11.22 o 
  -3  -3   6     3321.76     3554.53     38.66 o 
  -2  -3   6      992.41     1045.02     18.79 o 
  -1  -3   6     5891.42     5919.37     56.53 o 
   0  -3   6     4677.78     4615.08     65.93 o 
   1  -3   6     5095.81     5100.46     58.58 o 
   2  -3   6    18113.35    17034.82    141.63 o 
   3  -3   6     7146.82     7094.93     84.71 o 
   4  -3   6     4281.96     4378.63     63.69 o 
   5  -3   6     3118.15     3204.96     40.30 o 
   6  -3   6     3244.27     3309.62     42.41 o 
   7  -3   6     2354.48     2413.10     40.09 o 
   8  -3   6     3433.73     3571.80     58.41 o 
   9  -3   6      603.22      586.71     29.23 o 
  10  -3   6      550.10      540.62     31.07 o 
  11  -3   6      649.15      709.43     33.16 o 
 -10  -2   6        9.82       40.17     20.86 o 
  -9  -2   6       70.68       31.07     15.95 o 
  -8  -2   6       66.59       32.85      9.70 o 
  -7  -2   6     1457.03     1450.32     36.99 o 
  -6  -2   6      561.22      566.46     19.62 o 
  -5  -2   6      819.06      797.12     19.22 o 
  -4  -2   6     2120.93     2307.61     30.10 o 
  -3  -2   6     1894.99     1876.49     23.77 o 
  -2  -2   6     3547.43     3755.75     31.53 o 
  -1  -2   6     9760.73    10091.59     93.25 o 
   0  -2   6     1631.80     1587.07     29.42 o 
   1  -2   6      950.80      941.58     20.28 o 
   2  -2   6     7726.15     7610.21    104.60 o 
   3  -2   6     4503.62     4376.46     40.08 o 
   4  -2   6     1008.03      972.24     30.00 o 
   5  -2   6     3013.93     3138.24     35.93 o 
   6  -2   6     2961.95     2887.39     39.19 o 
   7  -2   6     1332.50     1327.20     33.72 o 
   8  -2   6     4737.49     4694.64     66.52 o 
   9  -2   6      944.35      875.03     31.16 o 
  10  -2   6      418.98      410.41     27.10 o 
  11  -2   6      283.99      280.42     21.27 o 
  12  -2   6      289.57      286.02     30.37 o 
 -10  -1   6      365.53      336.62     45.75 o 
  -9  -1   6      366.42      332.04     22.76 o 
  -8  -1   6      922.35      921.12     35.85 o 
  -7  -1   6     2998.17     3066.50     54.62 o 
  -6  -1   6     3362.77     3454.96     45.73 o 
  -5  -1   6     4015.92     4193.54     50.43 o 
  -4  -1   6      556.08      541.99     13.02 o 
  -3  -1   6     8109.18     8373.63     56.05 o 
  -2  -1   6     3272.53     3474.49     31.13 o 
  -1  -1   6    22754.57    22951.72    186.71 o 
   0  -1   6     3809.70     4041.81     44.80 o 
   1  -1   6     4174.94     4273.05     65.99 o 
   2  -1   6     9424.59     9413.09     97.08 o 
   3  -1   6     1831.74     1879.95     22.34 o 
   4  -1   6     8017.94     7830.51     99.62 o 
   5  -1   6      974.48      950.42     19.33 o 
   6  -1   6     2360.18     2466.94     44.27 o 
   7  -1   6        5.27        5.49      4.58 o 
   8  -1   6     1876.09     1944.65     41.53 o 
   9  -1   6       14.73       22.91      9.01 o 
  10  -1   6        1.10        4.52      6.93 o 
  11  -1   6       16.16        3.99     13.06 o 
  12  -1   6        0.53       13.12     11.24 o 
 -10   0   6      798.85      808.06     47.83 o 
  -9   0   6      581.24      591.68     38.72 o 
  -8   0   6      894.97      868.01     31.01 o 
  -7   0   6     1159.43     1199.44     33.38 o 
  -6   0   6     4454.17     4573.23     65.83 o 
  -5   0   6     1769.97     1883.31     43.14 o 
  -4   0   6     1243.87     1261.57     20.96 o 
  -3   0   6     3039.79     3038.02     34.41 o 
  -2   0   6     3359.09     3437.17     27.26 o 
  -1   0   6    26192.04    25643.57    197.71 o 
   0   0   6    11000.47    10638.54     96.19 o 
   1   0   6    10632.02    10650.31    105.29 o 
   2   0   6    11144.25    10596.49     81.89 o 
   3   0   6    11687.31    11140.26    118.46 o 
   4   0   6     2744.29     2601.22     29.82 o 
   5   0   6     5021.28     5054.60     43.05 o 
   6   0   6      699.22      681.28     14.72 o 
   7   0   6      310.87      297.65     14.40 o 
   8   0   6     1264.74     1256.31     33.22 o 
   9   0   6       26.80       28.19      8.57 o 
  10   0   6       76.26       75.84     10.73 o 
  11   0   6       20.66        4.30     11.15 o 
  12   0   6        2.75      -19.30     19.30 o 
 -10   1   6      960.57      958.71     39.77 o 
  -9   1   6      881.76      879.84     32.85 o 
  -8   1   6       58.09       16.61     12.31 o 
  -7   1   6     2066.79     2060.56     41.37 o 
  -6   1   6     1409.45     1395.25     32.02 o 
  -5   1   6     3646.30     3700.37     60.15 o 
  -4   1   6     3529.38     3552.45     44.23 o 
  -3   1   6     3219.09     3182.93     50.97 o 
  -2   1   6     1347.99     1363.61     18.79 o 
  -1   1   6    12430.14    12403.68     81.97 o 
   0   1   6     2223.22     2070.63     25.17 o 
   1   1   6     5661.62     5741.12     83.86 o 
   2   1   6      528.70      489.56     11.86 o 
   3   1   6     2534.27     2587.17     24.25 o 
   4   1   6     1013.40     1030.65     15.85 o 
   5   1   6     4707.28     4707.14     40.09 o 
   6   1   6     1504.95     1536.39     23.03 o 
   7   1   6       20.80       20.10      4.39 o 
   8   1   6     3055.60     2951.31     89.19 o 
   9   1   6       31.40       41.22      8.86 o 
  10   1   6      278.55      237.07     27.37 o 
  11   1   6       24.20       -1.65      9.29 o 
  12   1   6       65.32       38.12     33.77 o 
 -10   2   6     1978.05     1997.03     80.93 o 
  -9   2   6     1152.71     1263.37     52.84 o 
  -8   2   6     1712.06     1707.39     56.98 o 
  -7   2   6      435.72      457.79     22.16 o 
  -6   2   6     4229.51     4268.80     74.73 o 
  -5   2   6     3545.28     3649.41     60.32 o 
  -4   2   6     4319.04     4452.29     68.69 o 
  -3   2   6     1504.51     1454.80     27.31 o 
  -2   2   6        7.00        5.62      3.07 o 
  -1   2   6     4267.85     4354.79     34.13 o 
   0   2   6      276.69      266.20      6.75 o 
   1   2   6     3988.84     3982.45     29.89 o 
   2   2   6     1577.16     1580.35     25.84 o 
   3   2   6     1339.44     1362.04     24.74 o 
   4   2   6       87.53       76.23      5.35 o 
   5   2   6     2535.81     2588.09     37.21 o 
   6   2   6       14.61       17.57      4.51 o 
   7   2   6        6.03        5.04      4.88 o 
   8   2   6      154.57      136.42     11.43 o 
   9   2   6        6.35       15.15      7.00 o 
  10   2   6      624.85      598.49     24.83 o 
  11   2   6      459.79      477.19     26.70 o 
  12   2   6       81.73       70.92     18.08 o 
 -10   3   6     2170.55     2219.70     77.68 o 
  -9   3   6     1898.11     2065.39     74.45 o 
  -8   3   6      952.47      991.01     40.50 o 
  -7   3   6      982.38      987.92     33.10 o 
  -6   3   6     3255.36     3279.74     57.80 o 
  -5   3   6     4019.18     3962.75     78.80 o 
  -4   3   6     7489.64     7385.35     68.39 o 
  -3   3   6     9697.67     9351.45    107.54 o 
  -2   3   6     2005.75     2007.46     25.06 o 
  -1   3   6     6807.80     6483.61     51.67 o 
   0   3   6     7974.76     7959.45     57.67 o 
   1   3   6     9003.87     8665.10     70.17 o 
   2   3   6     5407.72     5280.03     67.93 o 
   3   3   6     2510.21     2459.61     34.13 o 
   4   3   6      756.40      721.64     14.22 o 
   5   3   6      890.08      893.82     19.62 o 
   6   3   6      267.28      264.58     10.35 o 
   7   3   6     1213.73     1212.00     34.47 o 
   8   3   6      176.92      139.01     10.64 o 
   9   3   6     1559.77     1567.35     83.58 o 
  10   3   6      400.30      399.59     35.96 o 
  11   3   6      524.83      502.86     31.78 o 
  12   3   6      154.93      153.90     23.58 o 
 -10   4   6      871.35      974.01     66.10 o 
  -9   4   6     1044.81     1017.80     45.30 o 
  -8   4   6     1004.48      967.08     37.67 o 
  -7   4   6      962.77      913.83     32.56 o 
  -6   4   6     2380.86     2327.75     75.31 o 
  -5   4   6     1894.63     1881.02     41.88 o 
  -4   4   6     9953.12     9765.91    103.11 o 
  -3   4   6     5302.39     5024.16     70.95 o 
  -2   4   6     5170.83     5021.38     47.24 o 
  -1   4   6     1287.95     1211.47     21.02 o 
   0   4   6        1.92        7.23      2.93 o 
   1   4   6       60.12       54.74      4.15 o 
   2   4   6        3.47        9.02      4.48 o 
   3   4   6        8.60        4.80      2.00 o 
   4   4   6     3332.88     3492.10     57.07 o 
   5   4   6     1462.53     1465.02     35.44 o 
   6   4   6      951.07     1009.98     26.34 o 
   7   4   6       24.86       19.28     10.64 o 
   8   4   6       25.23       12.66      7.99 o 
   9   4   6      407.00      413.61     28.10 o 
  10   4   6      842.01      880.49     40.64 o 
  11   4   6      624.67      717.58     55.59 o 
  12   4   6      195.42      146.37     27.87 o 
 -10   5   6      903.53      986.15     90.44 o 
  -9   5   6      993.76      965.54     44.04 o 
  -8   5   6     1425.43     1512.06     48.26 o 
  -7   5   6     1003.55     1039.69     51.28 o 
  -6   5   6     1035.44      991.01     32.77 o 
  -5   5   6       18.69        9.72      7.94 o 
  -4   5   6        4.85        2.70      6.65 o 
  -3   5   6     2300.58     2264.49     31.98 o 
  -2   5   6      697.41      674.48     16.20 o 
  -1   5   6      218.44      234.74      9.87 o 
   0   5   6      361.97      309.82     11.53 o 
   1   5   6      193.24      183.53      7.45 o 
   2   5   6       97.13       98.33      7.73 o 
   3   5   6        0.01        2.00      4.08 o 
   4   5   6        6.91       12.83      6.17 o 
   5   5   6     1184.84     1233.36     24.27 o 
   6   5   6     3061.34     2996.60     48.58 o 
   7   5   6     2122.92     2150.41     52.94 o 
   8   5   6     1407.52     1398.72     37.40 o 
   9   5   6      923.59      936.15     32.51 o 
  10   5   6     1821.88     1938.39     57.86 o 
  11   5   6      615.57      586.83     41.65 o 
  12   5   6      332.53      328.60     49.42 o 
  -9   6   6      475.83      436.47     33.99 o 
  -8   6   6     1051.76     1063.87     38.68 o 
  -7   6   6      835.34      792.15     33.97 o 
  -6   6   6     1448.26     1424.42     45.09 o 
  -5   6   6        1.74        6.14      7.13 o 
  -4   6   6      928.96      893.38     28.11 o 
  -3   6   6     1524.47     1501.25     34.05 o 
  -2   6   6     1308.86     1290.99     27.80 o 
  -1   6   6     2435.96     2414.26     35.93 o 
   0   6   6        8.70       10.53      4.60 o 
   1   6   6      803.93      793.55     22.18 o 
   2   6   6      681.78      688.24     12.95 o 
   3   6   6       55.58       40.42      5.27 o 
   4   6   6     3930.41     4046.89     46.98 o 
   5   6   6      273.35      248.64     12.72 o 
   6   6   6     8351.98     8624.06    149.64 o 
   7   6   6     4318.85     4446.07     73.97 o 
   8   6   6     1762.44     1745.19     65.45 o 
   9   6   6      712.28      688.07     28.80 o 
  10   6   6     1558.13     1567.97     76.06 o 
  11   6   6      661.03      651.88     66.41 o 
  -9   7   6      238.33      216.13     21.89 o 
  -8   7   6      632.32      610.53     33.97 o 
  -7   7   6      496.37      503.41     29.88 o 
  -6   7   6     3254.95     3290.85     91.85 o 
  -5   7   6       17.29       11.78      7.86 o 
  -4   7   6      951.09      945.28     30.08 o 
  -3   7   6       34.48       49.37      8.82 o 
  -2   7   6      160.67      151.35      8.18 o 
  -1   7   6      182.93      155.44      9.70 o 
   0   7   6       95.22       86.39      7.35 o 
   1   7   6      944.35      848.65     24.03 o 
   2   7   6     2017.60     2068.93     31.00 o 
   3   7   6        5.25        9.69      5.71 o 
   4   7   6      815.49      805.63     20.81 o 
   5   7   6      230.82      201.13     10.94 o 
   6   7   6     2081.07     2102.52     38.23 o 
   7   7   6     2047.51     2043.66     42.05 o 
   8   7   6      850.48      830.44     31.26 o 
   9   7   6      450.98      396.41     26.66 o 
  10   7   6     1479.04     1452.06     62.09 o 
  11   7   6      593.26      542.80     40.58 o 
  -9   8   6      245.58      212.59     26.87 o 
  -8   8   6        5.64        5.93     11.66 o 
  -7   8   6      132.87      129.94     23.73 o 
  -6   8   6      701.91      674.98     34.09 o 
  -5   8   6      693.93      708.82     28.52 o 
  -4   8   6       58.69       41.04      8.43 o 
  -3   8   6     1869.46     1898.27     64.29 o 
  -2   8   6     2216.43     2088.43     48.34 o 
  -1   8   6      355.08      361.02     15.30 o 
   0   8   6       16.45       11.22      6.09 o 
   1   8   6     1131.41     1121.11     29.36 o 
   2   8   6     1383.28     1378.17     36.54 o 
   3   8   6     1850.24     1870.35     35.33 o 
   4   8   6     1851.69     1887.99     35.72 o 
   5   8   6      592.53      622.26     19.24 o 
   6   8   6     3281.44     3346.88     64.81 o 
   7   8   6     3580.53     3764.16     83.27 o 
   8   8   6     1987.64     1994.45     66.75 o 
   9   8   6     1058.32      997.76     46.45 o 
  10   8   6     1163.27     1104.39     67.41 o 
  11   8   6      337.75      280.77     29.68 o 
  -8   9   6       37.56       37.26     12.26 o 
  -7   9   6       17.65       17.93     11.74 o 
  -6   9   6      176.67      179.42     19.79 o 
  -5   9   6       42.47       41.76     12.52 o 
  -4   9   6       14.89       -0.75      9.54 o 
  -3   9   6      840.24     1003.07     57.74 o 
  -2   9   6     2075.48     2198.74     45.32 o 
  -1   9   6     2029.99     1986.88     44.53 o 
   0   9   6     1059.08     1092.86     27.90 o 
   1   9   6     3919.27     3908.77     60.33 o 
   2   9   6     8148.95     8171.15    111.59 o 
   3   9   6    11501.88    11481.31    116.05 o 
   4   9   6     7654.95     7798.82     83.60 o 
   5   9   6     2016.56     2001.08     46.31 o 
   6   9   6     3244.62     3291.63     69.18 o 
   7   9   6     1854.63     1919.86     49.95 o 
   8   9   6     1978.56     1949.82     65.22 o 
   9   9   6     1034.14     1045.50     44.39 o 
  10   9   6     1345.31     1389.21     61.65 o 
  11   9   6      251.63      318.37     62.85 o 
  -8  10   6        8.74       12.80     12.53 o 
  -7  10   6        0.16      -11.43     11.43 o 
  -6  10   6       28.65       35.57     14.41 o 
  -5  10   6      213.32      198.03     20.68 o 
  -4  10   6      246.71      238.44     20.84 o 
  -3  10   6      852.77      815.16     47.72 o 
  -2  10   6     2011.96     2008.74     62.85 o 
  -1  10   6     2498.63     2391.59     81.51 o 
   0  10   6       37.16       36.73      7.77 o 
   1  10   6     2465.05     2435.29     45.22 o 
   2  10   6     2798.93     2961.80     54.52 o 
   3  10   6     1669.42     1742.05     32.28 o 
   4  10   6     7451.54     7693.72    141.74 o 
   5  10   6      388.01      366.10     21.15 o 
   6  10   6      751.94      785.19     28.71 o 
   7  10   6      882.72      914.02     28.79 o 
   8  10   6     1801.12     1851.82     71.74 o 
   9  10   6     1064.47     1062.81     80.59 o 
  10  10   6     1416.93     1311.83     63.12 o 
  -7  11   6      151.63      136.04     18.83 o 
  -6  11   6      512.53      495.84     33.11 o 
  -5  11   6     1374.91     1333.37     51.76 o 
  -4  11   6      248.53      234.32     21.60 o 
  -3  11   6      615.71      621.26     35.74 o 
  -2  11   6     1399.45     1376.01     50.70 o 
  -1  11   6     2920.84     3027.10     73.96 o 
   0  11   6      214.29      197.31     16.72 o 
   1  11   6     1617.58     1633.57     38.96 o 
   2  11   6      138.33      137.28     12.28 o 
   3  11   6     3113.17     3209.53     51.22 o 
   4  11   6     2841.58     2854.20     61.21 o 
   5  11   6      975.47      913.55     35.35 o 
   6  11   6     1657.75     1604.31     67.71 o 
   7  11   6      818.34      811.01     42.22 o 
   8  11   6      848.95      885.90     39.50 o 
   9  11   6      762.87      716.01     69.32 o 
  10  11   6     1020.16      884.82     89.32 o 
  -6  12   6      741.51      706.00     39.95 o 
  -5  12   6     1637.16     1548.69     60.26 o 
  -4  12   6      209.72      217.79     26.92 o 
  -3  12   6      370.92      363.38     25.61 o 
  -2  12   6     1510.83     1584.62     56.37 o 
  -1  12   6     2624.37     2820.61     74.84 o 
   0  12   6     2945.14     3008.79     77.55 o 
   1  12   6     4925.61     5137.96     99.68 o 
   2  12   6     1556.16     1621.95     37.85 o 
   3  12   6     3228.14     3314.71     62.57 o 
   4  12   6     3114.51     3082.51     61.54 o 
   5  12   6     2287.98     2215.00     57.81 o 
   6  12   6     1347.17     1319.58     53.36 o 
   7  12   6      685.14      597.51     38.54 o 
   8  12   6      743.02      709.91     69.05 o 
   9  12   6      330.53      284.98     53.78 o 
  -6  13   6      437.97      330.13     60.53 o 
  -5  13   6     1514.17     1478.08     81.75 o 
  -4  13   6     1040.34     1006.94     46.07 o 
  -3  13   6      540.83      503.95     32.05 o 
  -2  13   6     1883.27     1972.18     83.57 o 
  -1  13   6     3707.51     3857.59    126.74 o 
   0  13   6     1508.53     1661.97     59.14 o 
   1  13   6     4452.72     4640.01     96.98 o 
   2  13   6      741.98      727.15     34.52 o 
   3  13   6      905.07      942.94     34.62 o 
   4  13   6      957.46      964.13     35.64 o 
   5  13   6     2016.24     2031.53     57.93 o 
   6  13   6     1070.70      935.32     49.19 o 
   7  13   6     1163.52     1038.16     53.08 o 
   8  13   6      442.15      406.25     42.84 o 
  -5  14   6     1301.85     1137.92    111.21 o 
  -4  14   6     1409.88     1399.82     71.13 o 
  -3  14   6      885.38      841.77     49.74 o 
  -2  14   6     1474.93     1361.99    141.48 o 
  -1  14   6      750.68      801.78     42.75 o 
   0  14   6     1035.88     1064.03     49.37 o 
   1  14   6     1878.21     2003.99     80.82 o 
   2  14   6      170.10      175.67     22.64 o 
   3  14   6      313.17      270.24     22.93 o 
   4  14   6      404.02      374.01     23.44 o 
   5  14   6      644.84      616.83     41.10 o 
   6  14   6      431.33      399.87     36.79 o 
   7  14   6      508.79      402.16     41.46 o 
  -3  15   6     1059.12     1002.47     46.98 o 
  -2  15   6     1228.27     1291.28     68.28 o 
  -1  15   6      837.59      871.77     46.03 o 
   0  15   6      924.01      911.26     40.66 o 
   1  15   6     2094.57     1910.44     87.39 o 
   2  15   6     1001.55      985.78     50.88 o 
   3  15   6      645.81      522.67     68.65 o 
   4  15   6      619.47      580.36     39.27 o 
   5  15   6      163.52      169.92     34.25 o 
   6  15   6      101.32       22.88     40.61 o 
  -1  16   6      786.40      686.65     44.43 o 
   0  16   6      429.32      439.89     63.97 o 
   1  16   6      853.63      810.45     87.39 o 
   2  16   6      474.16      405.30     64.29 o 
  -2 -11   7      719.40      670.40     77.10 o 
  -1 -11   7     1558.87     1493.94     80.83 o 
   0 -11   7      483.59      494.94     46.55 o 
   1 -11   7      374.37      295.55     35.71 o 
   2 -11   7      632.08      700.25     44.58 o 
   3 -11   7      509.82      481.46     40.51 o 
   4 -11   7      948.78      913.61     46.74 o 
   5 -11   7      733.28      738.58     80.99 o 
  -4 -10   7      369.96      348.50     56.53 o 
  -3 -10   7      706.77      610.81     51.93 o 
  -2 -10   7      570.39      536.40     48.59 o 
  -1 -10   7     1699.10     1579.67    149.78 o 
   0 -10   7     2044.70     2020.60     97.01 o 
   1 -10   7      562.45      562.42     96.77 o 
   2 -10   7     2072.23     2109.97    191.71 o 
   3 -10   7     1419.73     1402.72     65.56 o 
   4 -10   7     2053.30     1799.87     91.89 o 
   5 -10   7     1766.22     1864.60     94.09 o 
   6 -10   7     1207.71     1075.08     74.90 o 
  -5  -9   7      593.97      545.14     49.23 o 
  -4  -9   7      713.14      675.58     53.60 o 
  -3  -9   7      494.29      483.53     44.83 o 
  -2  -9   7      482.29      502.14     45.11 o 
  -1  -9   7     1907.71     1909.43    172.70 o 
   0  -9   7      728.31      749.49     51.35 o 
   1  -9   7      935.34      863.61    128.98 o 
   2  -9   7      727.92      688.51     38.60 o 
   3  -9   7      569.60      518.49     27.40 o 
   4  -9   7      630.62      657.95     36.61 o 
   5  -9   7     1339.14     1315.67     89.24 o 
   6  -9   7     1069.80     1053.38     69.09 o 
   7  -9   7       76.66       50.39     21.26 o 
  -6  -8   7      625.24      576.80     41.02 o 
  -5  -8   7     1351.59     1399.01     60.85 o 
  -4  -8   7     1637.29     1633.69     63.80 o 
  -3  -8   7      762.82      785.56     42.60 o 
  -2  -8   7      508.15      496.12     41.75 o 
  -1  -8   7      780.45      788.73     51.26 o 
   0  -8   7      547.77      557.70    111.80 o 
   1  -8   7      318.91      278.64     21.80 o 
   2  -8   7      542.22      519.02     28.44 o 
   3  -8   7      168.25      133.91     15.61 o 
   4  -8   7       80.94       63.09     13.47 o 
   5  -8   7      478.58      490.18     30.79 o 
   6  -8   7      883.48      859.07     58.37 o 
   7  -8   7       97.36       47.23     28.10 o 
   8  -8   7      192.92      110.45     43.37 o 
  -7  -7   7      739.27      715.20     71.61 o 
  -6  -7   7      771.57      699.47     55.99 o 
  -5  -7   7     2129.60     2080.49     84.87 o 
  -4  -7   7      536.74      540.96     36.10 o 
  -3  -7   7     3376.80     3409.99     86.23 o 
  -2  -7   7       51.96       34.76     11.66 o 
  -1  -7   7     2537.99     2539.41     79.10 o 
   0  -7   7     1369.95     1345.19     51.66 o 
   1  -7   7     2818.84     2714.83     80.51 o 
   2  -7   7     4871.40     4950.45     96.70 o 
   3  -7   7     1856.79     1736.49     58.05 o 
   4  -7   7      267.53      269.86     22.21 o 
   5  -7   7      898.55      868.34     69.59 o 
   6  -7   7      227.83      218.78     18.75 o 
   7  -7   7       50.84       29.97     10.59 o 
   8  -7   7      244.41      210.39     22.63 o 
   9  -7   7       71.89       58.52     12.75 o 
  -7  -6   7      717.97      622.98     33.06 o 
  -6  -6   7      617.84      573.60     27.54 o 
  -5  -6   7      758.75      783.24     31.84 o 
  -4  -6   7     2527.96     2535.88     61.32 o 
  -3  -6   7     2154.46     2188.34     65.59 o 
  -2  -6   7     1699.82     1649.77     54.64 o 
  -1  -6   7     3189.88     3020.83     64.44 o 
   0  -6   7     1432.06     1373.21     45.49 o 
   1  -6   7     2193.04     2206.46     45.17 o 
   2  -6   7     3337.82     3353.14     93.46 o 
   3  -6   7     1215.58     1170.70     37.70 o 
   4  -6   7       13.96       11.85      5.62 o 
   5  -6   7       37.98       33.43      8.88 o 
   6  -6   7      159.67      174.46     14.15 o 
   7  -6   7      172.70      157.85     21.90 o 
   8  -6   7      807.57      859.64     46.11 o 
   9  -6   7        3.99       -0.25     11.89 o 
  10  -6   7       11.66       54.56     16.28 o 
  -8  -5   7      958.94      926.84     47.82 o 
  -7  -5   7      801.66      853.95     37.95 o 
  -6  -5   7     1200.49     1208.49     38.09 o 
  -5  -5   7      505.44      497.39     23.92 o 
  -4  -5   7      468.46      498.09     23.17 o 
  -3  -5   7     1009.91     1086.70     36.87 o 
  -2  -5   7       82.05       71.42     12.81 o 
  -1  -5   7     1434.29     1451.59     35.42 o 
   0  -5   7      125.44      114.22     11.84 o 
   1  -5   7      333.13      346.63     17.21 o 
   2  -5   7      452.85      481.90     19.01 o 
   3  -5   7      546.78      556.24     21.28 o 
   4  -5   7       38.18       24.06      5.83 o 
   5  -5   7        8.71        7.76      5.56 o 
   6  -5   7        5.64       -6.04      6.04 o 
   7  -5   7       90.26       81.65     10.41 o 
   8  -5   7      257.22      256.56     31.85 o 
   9  -5   7      134.65      131.95     18.21 o 
  10  -5   7      492.76      473.60     50.31 o 
  -8  -4   7     1044.89     1191.38     46.14 o 
  -7  -4   7      969.85     1022.08     40.86 o 
  -6  -4   7     1242.71     1292.49     38.57 o 
  -5  -4   7      326.60      310.70     19.44 o 
  -4  -4   7      185.62      168.29     13.85 o 
  -3  -4   7      814.84      817.39     23.39 o 
  -2  -4   7      396.70      355.23     18.22 o 
  -1  -4   7     3299.87     3291.46     51.44 o 
   0  -4   7      509.01      535.79     20.38 o 
   1  -4   7       14.99        2.06      5.54 o 
   2  -4   7     1251.99     1329.31     26.89 o 
   3  -4   7      880.92      789.35     18.41 o 
   4  -4   7       63.27       68.97      6.87 o 
   5  -4   7        2.75       -3.06      5.26 o 
   6  -4   7     1161.02     1282.46     29.83 o 
   7  -4   7     1343.33     1381.46     35.01 o 
   8  -4   7      164.96      201.67     15.17 o 
   9  -4   7      469.25      507.41     27.49 o 
  10  -4   7     1011.16     1030.93     64.51 o 
  11  -4   7      888.95      912.63     50.85 o 
  -9  -3   7      442.00      480.59     53.93 o 
  -8  -3   7      312.73      304.79     21.61 o 
  -7  -3   7      323.67      315.89     20.48 o 
  -6  -3   7     1849.32     1876.47     41.11 o 
  -5  -3   7      354.44      344.35     17.24 o 
  -4  -3   7      998.46     1021.68     24.10 o 
  -3  -3   7     1417.56     1396.05     27.30 o 
  -2  -3   7     1652.61     1672.42     30.19 o 
  -1  -3   7     5391.26     5458.37     54.72 o 
   0  -3   7       83.99       84.94      5.22 o 
   1  -3   7      160.88      212.20     12.47 o 
   2  -3   7     1725.16     1788.01     34.08 o 
   3  -3   7      245.11      246.07     14.68 o 
   4  -3   7       99.38       87.26      6.12 o 
   5  -3   7      917.69      863.17     30.38 o 
   6  -3   7      196.56      196.82     11.72 o 
   7  -3   7      861.82      831.92     24.05 o 
   8  -3   7       83.43       78.55      9.84 o 
   9  -3   7      328.73      334.10     19.25 o 
  10  -3   7      191.79      251.65     22.35 o 
  11  -3   7      677.50      696.50     32.96 o 
  -9  -2   7      327.76      290.71     24.15 o 
  -8  -2   7      215.48      195.48     19.64 o 
  -7  -2   7      255.69      252.24     18.74 o 
  -6  -2   7     1185.24     1228.76     36.73 o 
  -5  -2   7       73.47       51.17      7.41 o 
  -4  -2   7      321.84      323.41     12.21 o 
  -3  -2   7        1.32        0.89      3.97 o 
  -2  -2   7      227.19      231.81      8.07 o 
  -1  -2   7      575.09      602.92     13.81 o 
   0  -2   7      147.92      141.86      6.55 o 
   1  -2   7      455.16      411.22     14.42 o 
   2  -2   7      720.97      694.12     18.15 o 
   3  -2   7      194.19      177.41     10.22 o 
   4  -2   7       40.81       44.83      3.50 o 
   5  -2   7     1348.48     1308.22     24.35 o 
   6  -2   7      781.11      781.93     31.99 o 
   7  -2   7     1994.00     1933.89     39.94 o 
   8  -2   7     1067.70     1040.45     30.90 o 
   9  -2   7      527.02      521.26     24.53 o 
  10  -2   7     1028.27     1068.92     42.50 o 
  11  -2   7      485.32      510.25     31.43 o 
  -9  -1   7      520.63      486.57     27.90 o 
  -8  -1   7      146.97      114.34     13.99 o 
  -7  -1   7        6.40        5.37      9.73 o 
  -6  -1   7      744.33      695.35     27.80 o 
  -5  -1   7      100.43       86.51      7.25 o 
  -4  -1   7     1813.58     1850.67     29.32 o 
  -3  -1   7      100.76      106.57      6.03 o 
  -2  -1   7      193.86      193.53      6.22 o 
  -1  -1   7      181.79      197.98      7.46 o 
   0  -1   7        7.63        9.35      3.17 o 
   1  -1   7     1448.37     1596.35     24.88 o 
   2  -1   7     2201.16     2125.63     36.88 o 
   3  -1   7     1721.42     1733.57     31.45 o 
   4  -1   7     6862.07     6683.44     72.39 o 
   5  -1   7      229.95      265.91      9.92 o 
   6  -1   7     7110.02     7262.10     93.38 o 
   7  -1   7     5779.54     5823.95     69.25 o 
   8  -1   7     4189.15     4278.83     68.71 o 
   9  -1   7     1950.73     2069.72     54.16 o 
  10  -1   7     1425.62     1454.77     42.33 o 
  11  -1   7      653.86      622.98     36.31 o 
  12  -1   7      647.11      649.92     55.23 o 
  -9   0   7      209.92      192.01     18.36 o 
  -8   0   7       95.55       83.62     12.90 o 
  -7   0   7       28.80       19.67      8.67 o 
  -6   0   7      792.00      801.33     22.97 o 
  -5   0   7      158.93      166.05      9.49 o 
  -4   0   7     1355.71     1352.35     24.27 o 
  -3   0   7      703.17      739.39     13.41 o 
  -2   0   7      310.79      305.60      8.25 o 
  -1   0   7      258.50      295.42      8.83 o 
   0   0   7        3.59        7.17      2.62 o 
   1   0   7      999.42     1056.06     25.34 o 
   2   0   7     1562.03     1562.08     23.10 o 
   3   0   7     3026.68     3184.93     45.95 o 
   4   0   7     7278.55     7073.54     70.40 o 
   5   0   7      192.68      218.50     11.48 o 
   6   0   7     3981.97     3942.21     53.55 o 
   7   0   7     2358.21     2335.48     36.02 o 
   8   0   7     1846.92     1804.53     43.53 o 
   9   0   7     1595.05     1557.50     55.73 o 
  10   0   7     2186.67     2279.58     54.86 o 
  11   0   7      789.19      759.17     33.35 o 
  12   0   7      789.73      810.42     59.83 o 
  -9   1   7      203.98      153.14     16.63 o 
  -8   1   7        8.92        3.13     15.86 o 
  -7   1   7        3.02        2.80     10.22 o 
  -6   1   7       19.09       18.28      7.04 o 
  -5   1   7      744.11      730.35     19.90 o 
  -4   1   7        9.51        6.11      6.02 o 
  -3   1   7     1186.25     1283.05     21.63 o 
  -2   1   7     3330.11     3290.73     31.86 o 
  -1   1   7     1835.91     1756.43     23.01 o 
   0   1   7      792.06      819.40     15.11 o 
   1   1   7       18.58       14.04      3.01 o 
   2   1   7      281.31      280.25      8.63 o 
   3   1   7      854.02      945.09     23.37 o 
   4   1   7     5116.34     5122.26     47.67 o 
   5   1   7      155.15      156.52      9.01 o 
   6   1   7     3974.55     4088.59     48.62 o 
   7   1   7     2529.77     2561.54     44.78 o 
   8   1   7     1757.55     1813.42     58.21 o 
   9   1   7     1528.96     1552.56     42.41 o 
  10   1   7     3545.16     3598.64     86.62 o 
  11   1   7      432.57      400.22     27.69 o 
  12   1   7      602.05      557.84     42.03 o 
 -10   2   7        1.27       10.31     26.39 o 
  -9   2   7       16.29       23.36     12.35 o 
  -8   2   7        2.96        1.32      8.51 o 
  -7   2   7       25.49       19.18      8.65 o 
  -6   2   7       51.04       50.31     12.03 o 
  -5   2   7     2743.69     2678.27     60.48 o 
  -4   2   7      499.87      508.19     15.72 o 
  -3   2   7      720.55      740.67     15.54 o 
  -2   2   7     2070.31     2120.26     25.22 o 
  -1   2   7     4031.72     4002.59     34.37 o 
   0   2   7      502.63      504.01      9.76 o 
   1   2   7     3017.80     3069.51     44.14 o 
   2   2   7     5312.90     5372.05     81.18 o 
   3   2   7     6279.21     6310.70     72.39 o 
   4   2   7     8736.48     8449.55     78.77 o 
   5   2   7     4890.08     4897.09     46.50 o 
   6   2   7     8198.02     8197.60     78.96 o 
   7   2   7     1728.01     1759.18     39.32 o 
   8   2   7     3146.77     3253.03     58.13 o 
   9   2   7     1226.25     1251.55     40.67 o 
  10   2   7     3091.91     3285.26     68.58 o 
  11   2   7      467.64      448.24     30.07 o 
  12   2   7      680.32      692.92     38.39 o 
 -10   3   7       10.27       41.51     28.78 o 
  -9   3   7        1.84       16.85     10.73 o 
  -8   3   7       54.45       37.42     11.99 o 
  -7   3   7        0.58        1.14      7.71 o 
  -6   3   7      242.27      219.93     15.84 o 
  -5   3   7     1397.48     1360.90     40.37 o 
  -4   3   7      338.48      364.53     14.54 o 
  -3   3   7      432.39      380.27     12.20 o 
  -2   3   7      993.96      993.18     17.23 o 
  -1   3   7     1418.27     1388.61     19.27 o 
   0   3   7      938.27      916.64     15.07 o 
   1   3   7    10771.82    10232.10     60.22 o 
   2   3   7     3553.27     3457.32     38.78 o 
   3   3   7     9215.25     9244.88     87.32 o 
   4   3   7     8928.64     8758.42    112.30 o 
   5   3   7     2124.64     2205.02     26.70 o 
   6   3   7     4992.13     4920.15     57.14 o 
   7   3   7     4216.15     4327.36     66.17 o 
   8   3   7     2036.24     2033.66     59.38 o 
   9   3   7      940.66      928.35     32.65 o 
  10   3   7     4932.38     5051.80    127.70 o 
  11   3   7      682.56      656.85     36.35 o 
  12   3   7     1072.88     1102.11     57.79 o 
  -9   4   7        6.28        8.94     11.55 o 
  -8   4   7      284.23      276.90     20.39 o 
  -7   4   7       16.22       13.66      7.72 o 
  -6   4   7        5.69       10.91      8.24 o 
  -5   4   7     5187.14     5133.16     79.72 o 
  -4   4   7      493.38      488.14     20.68 o 
  -3   4   7     6052.92     5851.13     57.27 o 
  -2   4   7     3497.69     3500.67     39.97 o 
  -1   4   7     4406.26     4425.78     38.42 o 
   0   4   7     1387.53     1547.18     21.64 o 
   1   4   7    10813.06    10464.71     71.23 o 
   2   4   7     4148.88     4455.44     47.34 o 
   3   4   7     3288.31     3355.97     49.04 o 
   4   4   7     3110.05     3104.70     33.38 o 
   5   4   7      914.85     1012.36     23.24 o 
   6   4   7     3287.80     3450.00     67.68 o 
   7   4   7     4155.86     4243.03     75.12 o 
   8   4   7     1649.44     1689.14     76.79 o 
   9   4   7      965.63      982.50     33.50 o 
  10   4   7     1549.38     1591.83     52.90 o 
  11   4   7       98.36       76.89     22.16 o 
  12   4   7      935.34     1000.21     83.40 o 
  -9   5   7      170.21      163.02     19.69 o 
  -8   5   7     2122.44     2121.53     59.83 o 
  -7   5   7     1329.82     1324.98     57.07 o 
  -6   5   7      879.02      899.71     31.92 o 
  -5   5   7     2929.53     2895.68     80.48 o 
  -4   5   7     2131.90     2121.34     54.15 o 
  -3   5   7     2236.03     2245.31     33.90 o 
  -2   5   7     2934.61     2910.52     36.76 o 
  -1   5   7     4960.24     4980.95     49.99 o 
   0   5   7     2226.93     2281.53     27.94 o 
   1   5   7     9938.74     9518.35     68.08 o 
   2   5   7    11644.18    11404.07     97.45 o 
   3   5   7    13519.89    13328.08    121.07 o 
   4   5   7     6009.64     5796.99     48.37 o 
   5   5   7     2724.35     2833.27     53.85 o 
   6   5   7     3675.02     3850.64     55.30 o 
   7   5   7     3109.43     3104.44     65.73 o 
   8   5   7      750.75      833.66     34.41 o 
   9   5   7      122.00      120.99     17.79 o 
  10   5   7      375.26      405.23     27.77 o 
  11   5   7        4.93        3.40     13.73 o 
  12   5   7      208.95      177.88     37.75 o 
  -9   6   7       60.70       39.07     13.25 o 
  -8   6   7     1776.05     1771.16     57.83 o 
  -7   6   7      397.51      370.29     22.86 o 
  -6   6   7      630.66      570.12     26.25 o 
  -5   6   7     1063.26     1099.13     35.70 o 
  -4   6   7      251.97      227.29     15.19 o 
  -3   6   7     2654.53     2657.46     50.81 o 
  -2   6   7     7300.27     7219.25     63.39 o 
  -1   6   7     9240.79     9238.36     75.96 o 
   0   6   7     2638.96     2596.68     37.20 o 
   1   6   7     9853.55     9608.26     71.53 o 
   2   6   7     6762.36     6641.08     60.67 o 
   3   6   7     8204.09     7704.54     89.14 o 
   4   6   7     8190.57     8100.47     81.37 o 
   5   6   7     1871.41     1834.56     32.04 o 
   6   6   7     2019.65     2091.90     41.22 o 
   7   6   7     2464.16     2411.15     55.69 o 
   8   6   7     1195.99     1159.24     59.71 o 
   9   6   7      478.60      479.74     27.73 o 
  10   6   7      701.92      663.73     34.21 o 
  11   6   7        2.65       -1.07     23.90 o 
  -9   7   7       90.20       88.30     24.19 o 
  -8   7   7     1248.99     1321.22     50.13 o 
  -7   7   7     1062.00     1075.07     38.65 o 
  -6   7   7     1440.24     1434.55     53.89 o 
  -5   7   7     1691.28     1669.37     48.20 o 
  -4   7   7      596.47      642.24     25.47 o 
  -3   7   7     1414.16     1451.93     35.85 o 
  -2   7   7     6232.10     5959.67     60.90 o 
  -1   7   7     6675.17     6840.68     82.92 o 
   0   7   7       75.47       78.66      7.37 o 
   1   7   7     3170.34     3213.40     50.43 o 
   2   7   7      154.60      134.11     10.98 o 
   3   7   7     1969.55     2019.94     36.95 o 
   4   7   7     2295.39     2282.07     36.77 o 
   5   7   7     1626.02     1611.70     31.12 o 
   6   7   7      732.00      747.49     21.52 o 
   7   7   7     1167.63     1271.09     38.43 o 
   8   7   7     1242.17     1306.13     43.09 o 
   9   7   7      261.85      283.46     21.54 o 
  10   7   7      444.37      437.60     35.56 o 
  11   7   7       85.42       72.75     18.08 o 
  -9   8   7      210.39      192.37     39.56 o 
  -8   8   7     2192.53     2284.99     67.57 o 
  -7   8   7     1344.65     1286.73     48.66 o 
  -6   8   7     2812.85     2904.33     69.91 o 
  -5   8   7     2793.84     2874.14     80.38 o 
  -4   8   7     1104.66     1067.93     33.67 o 
  -3   8   7      654.53      678.05     26.57 o 
  -2   8   7     4069.69     4011.61     61.47 o 
  -1   8   7     5804.16     5861.20     79.69 o 
   0   8   7     1429.97     1541.07     31.69 o 
   1   8   7     4356.75     4197.81     61.81 o 
   2   8   7      730.88      751.53     25.05 o 
   3   8   7     4510.56     4504.14     64.59 o 
   4   8   7     3936.67     4014.32     55.74 o 
   5   8   7     1793.27     1787.15     33.87 o 
   6   8   7       43.69       42.63      8.52 o 
   7   8   7      269.74      256.55     16.13 o 
   8   8   7      119.84      123.09     17.00 o 
   9   8   7       73.79       81.40     11.97 o 
  10   8   7        0.02        9.72     14.44 o 
  11   8   7      262.17      243.64     29.45 o 
  -8   9   7      552.67      511.60     33.69 o 
  -7   9   7      356.15      318.67     25.67 o 
  -6   9   7     2216.07     2214.78     63.10 o 
  -5   9   7     4040.77     3983.39     81.93 o 
  -4   9   7     2134.01     2097.78     56.11 o 
  -3   9   7     3295.77     3312.12     91.36 o 
  -2   9   7     6486.06     6179.03     92.24 o 
  -1   9   7     7664.42     7437.18     96.72 o 
   0   9   7     5596.82     5522.05     79.39 o 
   1   9   7     6503.59     6585.42     82.98 o 
   2   9   7      153.73      170.82     13.69 o 
   3   9   7      929.07     1028.36     31.26 o 
   4   9   7      771.51      794.41     23.14 o 
   5   9   7      541.89      557.92     23.34 o 
   6   9   7        0.46        3.29      7.30 o 
   7   9   7       48.48       39.83      8.26 o 
   8   9   7        0.04        6.15      8.77 o 
   9   9   7        0.02      -10.93     10.93 o 
  10   9   7       37.85       39.97     13.96 o 
  11   9   7      184.67      170.08     45.28 o 
  -7  10   7      189.31      175.92     21.23 o 
  -6  10   7     1573.81     1575.66     72.84 o 
  -5  10   7     1810.62     1860.40     63.01 o 
  -4  10   7     4770.67     4646.69    111.35 o 
  -3  10   7      385.65      333.33     27.01 o 
  -2  10   7     2866.00     2989.24    122.41 o 
  -1  10   7      270.75      266.42     21.10 o 
   0  10   7      543.17      541.49     22.69 o 
   1  10   7     2131.80     2213.06     47.34 o 
   2  10   7        4.16       14.26      6.35 o 
   3  10   7      185.25      209.25     13.86 o 
   4  10   7      121.69      117.00      9.82 o 
   5  10   7     1607.51     1607.06     79.42 o 
   6  10   7       56.08       29.67      8.66 o 
   7  10   7      146.71      125.83     11.91 o 
   8  10   7      137.41      124.23     21.30 o 
   9  10   7       25.16       21.76     12.26 o 
  10  10   7       57.26       57.67     14.58 o 
  -7  11   7      221.85      113.51     34.48 o 
  -6  11   7      445.58      400.80     30.08 o 
  -5  11   7     1827.26     1669.73     70.12 o 
  -4  11   7      296.81      274.19     23.46 o 
  -3  11   7      528.57      501.94     29.52 o 
  -2  11   7       32.96       11.32      8.88 o 
  -1  11   7       17.87        3.66      8.67 o 
   0  11   7      569.04      547.25     27.00 o 
   1  11   7     1990.92     2039.04     43.74 o 
   2  11   7      344.86      332.99     15.98 o 
   3  11   7      230.76      229.04     13.04 o 
   4  11   7      242.12      239.69     15.07 o 
   5  11   7      344.68      343.26     19.94 o 
   6  11   7      418.57      424.19     24.30 o 
   7  11   7       33.17       34.89      8.92 o 
   8  11   7     1239.23     1199.95     47.37 o 
   9  11   7      499.70      455.42     36.24 o 
  10  11   7      467.68      432.77     64.06 o 
  -6  12   7      352.84      290.66     26.55 o 
  -5  12   7     1035.55      987.39     45.42 o 
  -4  12   7     1675.64     1682.63     63.99 o 
  -3  12   7      741.69      750.96     41.06 o 
  -2  12   7     1945.69     1877.17     99.98 o 
  -1  12   7       97.13       85.78     13.51 o 
   0  12   7      243.23      224.49     19.70 o 
   1  12   7      733.21      726.07     32.43 o 
   2  12   7        7.04       -7.63      8.02 o 
   3  12   7       28.73       30.91      7.83 o 
   4  12   7      494.51      484.55     24.51 o 
   5  12   7        7.61        4.36     10.70 o 
   6  12   7      625.60      603.23     30.74 o 
   7  12   7        4.50      -14.31     14.31 o 
   8  12   7      471.92      444.25     59.57 o 
   9  12   7      227.32      195.71     47.09 o 
  -6  13   7      134.53       -0.52     18.62 o 
  -5  13   7      223.69      214.91     23.85 o 
  -4  13   7      674.56      682.51     38.67 o 
  -3  13   7       81.06       39.74     12.22 o 
  -2  13   7      373.66      377.43     26.49 o 
  -1  13   7       67.13       70.85     17.41 o 
   0  13   7       91.60       84.43     19.12 o 
   1  13   7       19.07       16.02     10.13 o 
   2  13   7       16.59       16.57      9.27 o 
   3  13   7        3.35       -5.96     24.04 o 
   4  13   7        9.77        4.20     10.20 o 
   5  13   7       93.39       69.31     13.49 o 
   6  13   7      390.08      361.76     26.05 o 
   7  13   7       22.71       21.84     11.74 o 
   8  13   7      460.32      391.05     42.90 o 
  -5  14   7        2.60      -32.89     32.89 o 
  -4  14   7        5.69        0.22     18.99 o 
  -3  14   7        7.14       19.78     11.74 o 
  -2  14   7      151.93      136.31     23.56 o 
  -1  14   7      211.02      213.66     20.93 o 
   0  14   7      457.40      475.78     34.55 o 
   1  14   7      388.26      358.67     25.80 o 
   2  14   7      171.51      166.78     19.18 o 
   3  14   7      783.62      794.26     40.80 o 
   4  14   7      182.68      178.88     17.48 o 
   5  14   7     1072.42     1168.57     50.71 o 
   6  14   7     1608.74     1549.95     65.41 o 
   7  14   7      558.39      493.06     45.31 o 
  -3  15   7        6.30        4.62     14.76 o 
  -2  15   7      212.57      216.61     25.98 o 
  -1  15   7       44.75       43.23     11.52 o 
   0  15   7      347.15      313.03     30.70 o 
   1  15   7      420.94      366.74     39.50 o 
   2  15   7      925.69      906.10     49.53 o 
   3  15   7     1171.10     1145.47     47.75 o 
   4  15   7      407.80      405.08     33.80 o 
   5  15   7      970.08     1025.12     62.33 o 
   6  15   7     1247.88     1245.43     85.53 o 
  -1  16   7      135.51      143.71     21.18 o 
   0  16   7      125.36       84.84     52.17 o 
   1  16   7      165.99      172.06     32.73 o 
   2  16   7      521.37      530.57     72.60 o 
   0 -11   8       32.36        6.06     20.07 o 
   1 -11   8       41.15       55.17     26.84 o 
  -2 -10   8       35.37        7.48     15.58 o 
  -1 -10   8      218.83      158.16     29.51 o 
   0 -10   8        4.09       -6.69     13.96 o 
   1 -10   8       83.75       46.06     18.46 o 
   2 -10   8        7.00        3.71     23.47 o 
   3 -10   8       14.11       19.97     17.89 o 
   4 -10   8      648.87      605.07     49.07 o 
   5 -10   8      158.46       69.16     21.62 o 
  -4  -9   8       13.20      -28.78     28.78 o 
  -3  -9   8        3.92       -7.41     18.97 o 
  -2  -9   8       86.89       42.69     18.73 o 
  -1  -9   8       66.18       27.64     32.47 o 
   0  -9   8      206.04      195.66     29.65 o 
   1  -9   8      384.77      375.59     39.99 o 
   2  -9   8        1.23       -3.74     11.41 o 
   3  -9   8      122.91       55.54     20.25 o 
   4  -9   8      335.85      316.89     27.05 o 
   5  -9   8      139.11      100.45     22.77 o 
   6  -9   8      300.73      284.90     40.10 o 
   7  -9   8      182.35      208.54     50.42 o 
  -5  -8   8      199.51      156.11     22.69 o 
  -4  -8   8       33.61        4.46     32.68 o 
  -3  -8   8      112.17       94.24     23.03 o 
  -2  -8   8      186.28      150.50     26.20 o 
  -1  -8   8      173.02      145.70     57.10 o 
   0  -8   8     1297.61     1284.07     65.55 o 
   1  -8   8      743.61      685.06     47.10 o 
   2  -8   8      728.85      649.96     40.87 o 
   3  -8   8      226.46      178.68     21.79 o 
   4  -8   8     1243.82     1205.65     88.69 o 
   5  -8   8      614.14      658.20     51.05 o 
   6  -8   8     1484.36     1713.97     70.49 o 
   7  -8   8     1079.29     1129.19     91.95 o 
   8  -8   8      486.92      536.41     70.75 o 
  -6  -7   8       99.45       83.64     30.20 o 
  -5  -7   8      132.23       72.13     17.91 o 
  -4  -7   8        1.78        5.83     13.86 o 
  -3  -7   8        2.02      -11.38     11.38 o 
  -2  -7   8        1.28      -12.99     12.99 o 
  -1  -7   8       30.21       19.41     23.11 o 
   0  -7   8      486.95      472.60     38.18 o 
   1  -7   8     1429.11     1364.36     60.03 o 
   2  -7   8     1549.18     1474.10     51.83 o 
   3  -7   8      415.52      391.51     24.31 o 
   4  -7   8     2090.75     2069.59     60.96 o 
   5  -7   8      461.09      473.81     30.26 o 
   6  -7   8     1479.90     1572.35     88.32 o 
   7  -7   8     1337.55     1215.10     74.39 o 
   8  -7   8      506.36      452.05     40.14 o 
   9  -7   8      342.95      272.98     51.99 o 
  -7  -6   8        0.18        4.34     12.62 o 
  -6  -6   8       80.88       66.40     12.43 o 
  -5  -6   8      163.70      148.28     21.99 o 
  -4  -6   8      104.26       71.40     15.74 o 
  -3  -6   8      593.58      622.60     36.61 o 
  -2  -6   8      231.21      227.25     22.78 o 
  -1  -6   8      342.54      318.53     22.38 o 
   0  -6   8      761.50      700.30     52.27 o 
   1  -6   8     1748.10     1663.18     81.11 o 
   2  -6   8     1769.76     1792.84     48.73 o 
   3  -6   8      630.34      601.61     35.52 o 
   4  -6   8      874.85      788.98     41.81 o 
   5  -6   8       50.78       37.42     12.46 o 
   6  -6   8     2022.79     2140.88     53.66 o 
   7  -6   8     1074.28     1144.45     49.66 o 
   8  -6   8      720.34      763.70     48.73 o 
   9  -6   8      634.74      636.92     46.14 o 
  -7  -5   8      397.49      387.62     27.17 o 
  -6  -5   8       38.04       23.17      9.13 o 
  -5  -5   8     1090.09     1081.33     36.17 o 
  -4  -5   8      517.46      507.01     24.07 o 
  -3  -5   8     2863.72     2971.70     69.97 o 
  -2  -5   8     1529.91     1521.39     52.42 o 
  -1  -5   8     1318.84     1291.74     41.88 o 
   0  -5   8      817.25      805.15     27.37 o 
   1  -5   8     3142.00     3148.41     64.05 o 
   2  -5   8     3420.62     3502.71     60.97 o 
   3  -5   8     2770.36     2834.43     69.38 o 
   4  -5   8     2922.62     3013.40     74.66 o 
   5  -5   8      754.91      842.10     29.30 o 
   6  -5   8     2036.69     2121.85     85.81 o 
   7  -5   8     3468.69     3763.33     66.34 o 
   8  -5   8     2184.88     2529.59     77.14 o 
   9  -5   8      474.40      561.21     34.17 o 
  10  -5   8      855.16      893.94    166.06 o 
  -8  -4   8      496.02      454.49     52.34 o 
  -7  -4   8      409.48      402.02     27.02 o 
  -6  -4   8       76.17       71.95     16.28 o 
  -5  -4   8      650.74      690.99     32.63 o 
  -4  -4   8      194.60      192.58     15.33 o 
  -3  -4   8     1755.24     1726.10     40.88 o 
  -2  -4   8     1933.77     1979.22     71.61 o 
  -1  -4   8     3017.01     3123.55     63.44 o 
   0  -4   8      164.44      161.40     12.30 o 
   1  -4   8     4274.87     4393.73     62.26 o 
   2  -4   8     3456.81     3501.15     78.34 o 
   3  -4   8     5964.91     6186.50     61.46 o 
   4  -4   8     6234.81     6391.00    166.49 o 
   5  -4   8      993.41     1058.19     40.64 o 
   6  -4   8     3249.60     3375.77     86.58 o 
   7  -4   8     2209.60     2307.25     42.65 o 
   8  -4   8     2129.72     2244.36     48.09 o 
   9  -4   8      796.91      813.14     37.79 o 
  10  -4   8     1036.48     1043.94     78.04 o 
  -8  -3   8      357.09      370.67     27.60 o 
  -7  -3   8      464.40      450.71     24.94 o 
  -6  -3   8      265.33      265.86     18.95 o 
  -5  -3   8      629.91      627.89     23.84 o 
  -4  -3   8      416.01      402.39     18.42 o 
  -3  -3   8     2460.31     2577.84     42.83 o 
  -2  -3   8     4241.61     4351.21     52.94 o 
  -1  -3   8     4953.65     5009.95     54.13 o 
   0  -3   8      736.51      734.55     21.54 o 
   1  -3   8     1005.91     1002.70     27.23 o 
   2  -3   8       10.96        6.35      5.34 o 
   3  -3   8     1419.49     1505.87     37.97 o 
   4  -3   8     2004.24     2055.16     41.19 o 
   5  -3   8       11.71       12.44      6.20 o 
   6  -3   8     1094.38     1182.97     34.39 o 
   7  -3   8      882.03      903.39     32.44 o 
   8  -3   8     1207.05     1269.80     48.54 o 
   9  -3   8      621.04      651.81     26.69 o 
  10  -3   8     1516.48     1629.55     73.99 o 
  11  -3   8       43.03       19.66     14.15 o 
  -8  -2   8      898.32      844.22     39.44 o 
  -7  -2   8     1236.20     1274.55     46.03 o 
  -6  -2   8     1575.93     1621.79     43.62 o 
  -5  -2   8     2731.17     2854.11     56.96 o 
  -4  -2   8     1334.11     1393.63     29.10 o 
  -3  -2   8     1284.03     1323.35     27.14 o 
  -2  -2   8     4149.32     4178.50     46.11 o 
  -1  -2   8     4555.41     4619.85     48.09 o 
   0  -2   8      371.43      375.65     13.19 o 
   1  -2   8     1342.94     1383.24     28.02 o 
   2  -2   8       64.38       82.30      9.19 o 
   3  -2   8     3499.33     3477.80     59.31 o 
   4  -2   8     4896.77     4945.36     69.01 o 
   5  -2   8     1936.43     1943.58     40.13 o 
   6  -2   8     1655.91     1605.75     44.67 o 
   7  -2   8      541.96      518.42     20.87 o 
   8  -2   8      317.69      340.74     22.34 o 
   9  -2   8       30.34       20.70      7.33 o 
  10  -2   8      901.13      932.49     39.07 o 
  11  -2   8        9.06        9.70     12.09 o 
  -8  -1   8      799.46      795.17     38.40 o 
  -7  -1   8      616.62      599.21     40.19 o 
  -6  -1   8     1068.70     1061.55     39.46 o 
  -5  -1   8     3883.06     4031.96     72.98 o 
  -4  -1   8      931.45     1007.05     24.26 o 
  -3  -1   8     2097.84     2132.79     32.74 o 
  -2  -1   8     4844.84     5074.86     50.99 o 
  -1  -1   8     9959.52    10192.55     88.02 o 
   0  -1   8     5501.98     5673.08     72.36 o 
   1  -1   8     8378.99     8022.26     64.25 o 
   2  -1   8     3571.89     3627.20     40.87 o 
   3  -1   8     9041.95     8661.70     87.91 o 
   4  -1   8     5131.01     4952.66     49.72 o 
   5  -1   8     6306.34     6355.76    117.64 o 
   6  -1   8     1088.72     1056.64     28.88 o 
   7  -1   8      723.54      739.30     24.17 o 
   8  -1   8        2.94        4.03      5.96 o 
   9  -1   8       79.83       56.07     10.30 o 
  10  -1   8     1236.26     1179.42     53.67 o 
  11  -1   8        1.64      -12.32     12.32 o 
  -9   0   8      192.55      145.09     24.18 o 
  -8   0   8      501.50      481.40     26.91 o 
  -7   0   8      628.26      610.75     28.41 o 
  -6   0   8      822.16      768.39     29.87 o 
  -5   0   8     3639.33     3783.28     69.93 o 
  -4   0   8     2188.80     2304.75     34.96 o 
  -3   0   8     1222.59     1281.74     21.17 o 
  -2   0   8     2646.50     2773.56     34.71 o 
  -1   0   8     4333.66     4455.14     48.48 o 
   0   0   8     1642.79     1715.07     20.93 o 
   1   0   8     6096.64     5881.25     54.37 o 
   2   0   8      128.13      162.32      8.04 o 
   3   0   8     1307.88     1372.00     29.05 o 
   4   0   8     1060.36     1033.87     22.96 o 
   5   0   8      807.45      776.04     21.68 o 
   6   0   8      774.23      802.66     23.55 o 
   7   0   8     1348.82     1352.81     32.08 o 
   8   0   8       42.69       37.16      8.23 o 
   9   0   8       59.03       48.25     16.30 o 
  10   0   8      826.01      775.23     38.53 o 
  11   0   8        4.42       -6.34      8.93 o 
  12   0   8       15.42      -24.89     24.89 o 
  -9   1   8      451.44      450.48     27.32 o 
  -8   1   8     3043.03     2972.78     74.78 o 
  -7   1   8      343.17      353.55     24.92 o 
  -6   1   8     3014.00     3138.26     53.46 o 
  -5   1   8     3553.99     3704.49     75.88 o 
  -4   1   8     1741.33     1741.74     30.38 o 
  -3   1   8      212.19      220.17      8.91 o 
  -2   1   8      167.28      190.70      8.21 o 
  -1   1   8      346.09      410.18     11.74 o 
   0   1   8      553.34      606.18     13.95 o 
   1   1   8    10225.99    10267.52    105.44 o 
   2   1   8      277.42      269.95      7.17 o 
   3   1   8     1882.39     1904.87     27.67 o 
   4   1   8      480.96      480.04     10.87 o 
   5   1   8      373.96      358.08     13.35 o 
   6   1   8       96.10       93.41      8.23 o 
   7   1   8      473.78      460.40     19.33 o 
   8   1   8      193.16      173.37     13.13 o 
   9   1   8      329.69      325.62     20.06 o 
  10   1   8       78.48       74.18     14.84 o 
  11   1   8      692.59      685.66     39.39 o 
  12   1   8        4.19      -18.44     43.94 o 
  -9   2   8      624.85      619.13     36.02 o 
  -8   2   8     1928.87     1994.11     61.24 o 
  -7   2   8     1185.85     1162.32     42.88 o 
  -6   2   8      640.30      637.49     23.59 o 
  -5   2   8     2899.51     2819.30     48.87 o 
  -4   2   8     2170.61     2208.61     34.68 o 
  -3   2   8     1498.61     1512.84     23.51 o 
  -2   2   8     3458.77     3514.61     35.12 o 
  -1   2   8      941.13      932.46     16.51 o 
   0   2   8     9312.72     9460.43    127.29 o 
   1   2   8      384.30      343.81      8.46 o 
   2   2   8     7327.56     7558.33     83.37 o 
   3   2   8      266.39      223.28      8.47 o 
   4   2   8       91.97       94.57      4.52 o 
   5   2   8       85.56       73.00      5.88 o 
   6   2   8      108.42      104.71      9.04 o 
   7   2   8     1352.29     1352.47     31.94 o 
   8   2   8      443.46      448.40     21.85 o 
   9   2   8        2.42        5.82      9.98 o 
  10   2   8      286.78      254.80     23.05 o 
  11   2   8      739.94      693.44     47.53 o 
  12   2   8       73.38       13.61     12.50 o 
  -9   3   8      219.39      177.91     20.42 o 
  -8   3   8     1951.19     1929.12     53.14 o 
  -7   3   8      279.78      261.88     16.66 o 
  -6   3   8     1777.57     1694.16     38.89 o 
  -5   3   8      833.14      841.72     25.74 o 
  -4   3   8     1604.82     1601.39     27.21 o 
  -3   3   8      517.54      527.01     14.06 o 
  -2   3   8     3365.57     3283.66     34.20 o 
  -1   3   8     3957.37     4111.24     37.09 o 
   0   3   8     1854.77     1907.17     23.70 o 
   1   3   8    11153.01    11170.03    151.86 o 
   2   3   8      414.15      396.54     12.87 o 
   3   3   8      646.91      672.64     19.74 o 
   4   3   8       30.81       29.29      3.25 o 
   5   3   8       66.88       66.09      5.97 o 
   6   3   8       20.89       18.29      5.21 o 
   7   3   8     1067.40     1019.83     28.08 o 
   8   3   8      636.70      634.09     27.22 o 
   9   3   8       78.71       41.03     12.03 o 
  10   3   8      112.28       88.85     14.59 o 
  11   3   8      933.33      862.23     41.61 o 
  12   3   8      226.54      187.95     31.52 o 
  -9   4   8      438.90      375.44     29.40 o 
  -8   4   8     1884.91     1950.77     57.02 o 
  -7   4   8      679.32      630.08     28.34 o 
  -6   4   8     1210.10     1178.30     36.59 o 
  -5   4   8      561.55      550.35     23.89 o 
  -4   4   8      512.05      478.62     21.07 o 
  -3   4   8       90.57       76.55      6.62 o 
  -2   4   8     3039.17     2961.44     32.75 o 
  -1   4   8      467.74      441.73     11.74 o 
   0   4   8      532.20      447.78     11.39 o 
   1   4   8       90.21       69.13      4.38 o 
   2   4   8      422.15      390.00     15.11 o 
   3   4   8       32.66       37.56      7.61 o 
   4   4   8        2.99        0.81      5.37 o 
   5   4   8       96.00      115.97      9.55 o 
   6   4   8     2000.50     1999.61     35.20 o 
   7   4   8       38.13       42.44     10.34 o 
   8   4   8     2063.14     2129.67     69.18 o 
   9   4   8      119.24      108.09     15.69 o 
  10   4   8     1572.04     1556.58     73.81 o 
  11   4   8     1575.69     1526.90     54.76 o 
  12   4   8      548.56      570.97     64.91 o 
  -9   5   8      207.71      210.77     26.72 o 
  -8   5   8      744.80      781.16     40.29 o 
  -7   5   8      271.09      256.38     19.21 o 
  -6   5   8      732.93      757.38     30.11 o 
  -5   5   8      535.52      545.19     24.40 o 
  -4   5   8      289.28      242.26     15.80 o 
  -3   5   8      255.85      255.57     12.20 o 
  -2   5   8     5225.85     5031.79     52.27 o 
  -1   5   8     1110.03     1086.06     20.01 o 
   0   5   8      478.26      465.78     12.76 o 
   1   5   8        9.32       10.97      3.06 o 
   2   5   8     1866.24     1801.75     30.08 o 
   3   5   8      386.11      382.74     15.90 o 
   4   5   8      530.71      475.76     22.04 o 
   5   5   8      444.69      436.39     13.16 o 
   6   5   8     6386.31     6328.59    138.14 o 
   7   5   8     1439.63     1350.15     42.18 o 
   8   5   8     2416.07     2294.94     71.45 o 
   9   5   8      767.18      734.17     34.73 o 
  10   5   8      827.48      865.00     39.88 o 
  11   5   8     1414.51     1574.49     70.97 o 
  12   5   8      914.57      996.32     86.01 o 
  -9   6   8      119.20      121.49     19.40 o 
  -8   6   8      190.56      186.37     18.20 o 
  -7   6   8       31.11       35.56     11.18 o 
  -6   6   8      673.67      687.67     29.53 o 
  -5   6   8      695.43      643.87     27.02 o 
  -4   6   8     1067.70     1056.08     32.61 o 
  -3   6   8      574.42      595.42     20.77 o 
  -2   6   8     1940.48     1902.11     31.22 o 
  -1   6   8       70.77       74.85      6.95 o 
   0   6   8        1.88        8.44      3.46 o 
   1   6   8        8.57        9.05      3.45 o 
   2   6   8      713.08      711.40     15.18 o 
   3   6   8      266.47      273.40     10.88 o 
   4   6   8      232.82      201.06     12.90 o 
   5   6   8        5.72        2.26      4.79 o 
   6   6   8     1996.60     2153.72     48.12 o 
   7   6   8      876.70      858.21     33.65 o 
   8   6   8     2198.92     2201.36     57.11 o 
   9   6   8      403.18      407.05     26.42 o 
  10   6   8      621.47      632.53     34.23 o 
  11   6   8      940.63      866.54     50.80 o 
  -9   7   8      167.31      143.94     33.89 o 
  -8   7   8       23.03       13.62     11.57 o 
  -7   7   8       14.85       15.06      9.88 o 
  -6   7   8        0.53       18.41     13.11 o 
  -5   7   8      158.14      139.39     13.99 o 
  -4   7   8       34.47       23.82      7.32 o 
  -3   7   8     3081.62     3033.07     65.04 o 
  -2   7   8      170.65      185.13     12.19 o 
  -1   7   8     2979.57     2901.93     41.17 o 
   0   7   8      781.69      783.13     21.57 o 
   1   7   8      414.48      413.75     13.20 o 
   2   7   8      231.36      213.44     10.19 o 
   3   7   8     1429.61     1391.23     34.69 o 
   4   7   8       83.98       79.30      8.81 o 
   5   7   8       88.45       71.50      7.96 o 
   6   7   8     2888.61     2959.24     44.90 o 
   7   7   8     1360.53     1282.92     46.10 o 
   8   7   8     3615.30     3603.52     74.37 o 
   9   7   8      646.59      622.11     31.95 o 
  10   7   8      841.50      833.28     38.54 o 
  11   7   8      802.95      852.77     54.45 o 
  -8   8   8       14.18        7.13     16.08 o 
  -7   8   8       27.95       16.07     12.52 o 
  -6   8   8       47.54       39.08     10.57 o 
  -5   8   8      204.41      227.48     17.79 o 
  -4   8   8       70.16       56.13     10.50 o 
  -3   8   8      324.09      281.10     15.96 o 
  -2   8   8       25.80       23.60      7.09 o 
  -1   8   8     1822.37     1848.07     41.98 o 
   0   8   8      200.04      211.94     20.39 o 
   1   8   8        9.08        2.03      5.15 o 
   2   8   8     1431.27     1531.86     31.12 o 
   3   8   8     6091.97     6209.84     80.46 o 
   4   8   8     2424.55     2369.67     48.07 o 
   5   8   8     2833.20     2972.45     45.76 o 
   6   8   8     4881.47     5124.86     97.63 o 
   7   8   8     1205.02     1190.59     40.29 o 
   8   8   8     3298.90     3370.89     78.57 o 
   9   8   8     1220.61     1146.70     43.47 o 
  10   8   8     1066.46     1046.60     50.26 o 
  11   8   8      663.38      559.22     48.87 o 
  -8   9   8      201.59      143.83     26.38 o 
  -7   9   8        8.71       -6.86     11.79 o 
  -6   9   8       25.95       22.04     11.77 o 
  -5   9   8      400.22      392.39     26.63 o 
  -4   9   8        2.74       -2.76      8.25 o 
  -3   9   8      153.84      151.47     17.80 o 
  -2   9   8      257.15      246.03     15.16 o 
  -1   9   8     3640.77     3552.27     63.62 o 
   0   9   8     1384.80     1375.30     34.02 o 
   1   9   8      990.72      999.72     27.30 o 
   2   9   8      705.40      664.14     25.42 o 
   3   9   8     5508.95     5796.55    128.77 o 
   4   9   8     1315.13     1425.98     34.78 o 
   5   9   8     1897.69     1929.60     40.45 o 
   6   9   8     1982.47     2071.34     45.18 o 
   7   9   8      578.17      582.07     28.99 o 
   8   9   8     2187.17     2327.41     72.66 o 
   9   9   8     1082.34     1107.05     38.44 o 
  10   9   8     1772.87     1566.84     64.48 o 
  11   9   8      698.73      729.14     91.78 o 
  -7  10   8       12.61       15.75     10.90 o 
  -6  10   8      746.80      754.88     42.45 o 
  -5  10   8     1560.18     1529.86     52.87 o 
  -4  10   8      271.49      245.56     21.90 o 
  -3  10   8     1567.01     1591.66     49.34 o 
  -2  10   8      525.35      568.24     21.26 o 
  -1  10   8     1905.16     1881.83     48.32 o 
   0  10   8     1577.53     1508.90     41.85 o 
   1  10   8     1111.53     1135.57     34.44 o 
   2  10   8      895.65      954.95     31.98 o 
   3  10   8     3807.13     3950.40     67.01 o 
   4  10   8      801.29      845.65     32.80 o 
   5  10   8     3624.78     3798.53     80.47 o 
   6  10   8     1637.98     1612.40     51.02 o 
   7  10   8      990.16     1060.35     39.72 o 
   8  10   8     1340.49     1432.77     43.28 o 
   9  10   8     1197.00     1197.12     78.11 o 
  10  10   8      713.37      744.89     57.69 o 
  -7  11   8       80.48       90.51     33.80 o 
  -6  11   8     1020.73      984.17     45.81 o 
  -5  11   8      674.02      632.45     35.60 o 
  -4  11   8     1183.36     1173.40     46.21 o 
  -3  11   8     1015.73      982.14     40.91 o 
  -2  11   8        6.14        6.25      9.62 o 
  -1  11   8     1590.49     1584.63     41.87 o 
   0  11   8     2777.09     2748.32     60.38 o 
   1  11   8     2775.40     2771.78     52.16 o 
   2  11   8     3153.46     3239.65     62.23 o 
   3  11   8     7151.98     7551.23    141.99 o 
   4  11   8     1962.95     1972.16     47.88 o 
   5  11   8     3839.24     3871.70     74.72 o 
   6  11   8     2975.28     3067.71     66.63 o 
   7  11   8     1178.69     1169.32     38.28 o 
   8  11   8     1029.70     1041.89     61.67 o 
   9  11   8      560.83      540.58     40.79 o 
  10  11   8      381.26      340.45     67.64 o 
  -6  12   8      348.81      342.26     43.38 o 
  -5  12   8      319.14      249.71     36.24 o 
  -4  12   8     1004.77      881.54     50.09 o 
  -3  12   8     1004.84     1022.26     47.73 o 
  -2  12   8      538.53      529.81     33.35 o 
  -1  12   8     1545.41     1575.50     55.90 o 
   0  12   8     2264.98     2233.46     51.66 o 
   1  12   8     2202.55     2192.57     95.50 o 
   2  12   8     1947.16     2015.98     62.48 o 
   3  12   8     1643.87     1662.22     42.46 o 
   4  12   8      170.91      177.66     15.65 o 
   5  12   8     1193.55     1193.82     42.54 o 
   6  12   8     1129.76     1126.39     41.77 o 
   7  12   8     1164.35     1141.17     42.37 o 
   8  12   8      855.14      777.80     57.94 o 
   9  12   8      752.14      640.76     76.98 o 
  -5  13   8      543.96      425.22     38.00 o 
  -4  13   8     1178.71     1150.54     59.98 o 
  -3  13   8     1344.97     1336.95     56.65 o 
  -2  13   8      608.21      574.39     34.83 o 
  -1  13   8      321.35      350.18     24.98 o 
   0  13   8     1002.14      944.38     38.67 o 
   1  13   8      312.41      307.19     23.51 o 
   2  13   8     1193.95     1201.08     47.99 o 
   3  13   8     1642.45     1648.78     45.76 o 
   4  13   8      197.98      176.88     15.91 o 
   5  13   8      988.31      956.88     39.94 o 
   6  13   8     1024.40      956.00     40.30 o 
   7  13   8      986.57      909.00     48.96 o 
   8  13   8      275.92      263.57     36.61 o 
  -4  14   8      853.15      863.32     49.72 o 
  -3  14   8     1998.77     1917.86     80.81 o 
  -2  14   8     1454.71     1454.70    101.98 o 
  -1  14   8     2595.07     2802.23     82.46 o 
   0  14   8     1143.70     1246.52     62.78 o 
   1  14   8     2171.24     2195.94     87.96 o 
   2  14   8     1762.93     1732.21     65.90 o 
   3  14   8     2813.12     2966.52     74.33 o 
   4  14   8      563.20      547.95     28.57 o 
   5  14   8      772.51      767.09     40.06 o 
   6  14   8      439.47      371.27     27.04 o 
   7  14   8       48.20       46.32     18.38 o 
  -3  15   8     1605.96     1470.72    118.05 o 
  -2  15   8     1761.41     1679.26    116.39 o 
  -1  15   8     1672.22     1795.82     84.83 o 
   0  15   8     1423.50     1436.75     62.06 o 
   1  15   8      483.12      500.50     87.87 o 
   2  15   8      587.80      592.71     34.75 o 
   3  15   8     1240.03     1255.37     49.99 o 
   4  15   8      281.06      298.99     25.57 o 
   5  15   8      374.60      329.91     26.46 o 
   6  15   8       41.62       20.04     20.30 o 
  -1  16   8      289.49      312.83     37.06 o 
   0  16   8      348.15      292.29     78.70 o 
   1  16   8       37.39       56.20     19.94 o 
   2  16   8      120.29      108.11     25.62 o 
   3  16   8      749.39      810.14     64.31 o 
   4  16   8      171.84      171.15     37.07 o 
  -1 -10   9      762.86      763.50     79.47 o 
   0 -10   9      917.26      925.00     83.90 o 
   1 -10   9     1223.97     1316.43     96.75 o 
   2 -10   9      649.83      659.63     81.97 o 
   3 -10   9      372.38      378.78     64.54 o 
   4 -10   9      526.33      533.04     78.29 o 
  -3  -9   9     1167.63     1086.95     94.98 o 
  -2  -9   9      581.78      519.35     47.57 o 
  -1  -9   9      874.51      868.64     60.40 o 
   0  -9   9      196.28      157.01     48.15 o 
   1  -9   9      866.72      895.05    106.62 o 
   2  -9   9      236.83      219.88     36.30 o 
   3  -9   9      350.98      229.70     32.93 o 
   4  -9   9      417.51      410.50     33.02 o 
   5  -9   9       91.03       77.94     18.49 o 
   6  -9   9      505.30      524.40    108.45 o 
  -4  -8   9      686.40      748.75     66.21 o 
  -3  -8   9     1891.96     1891.01     87.79 o 
  -2  -8   9     1093.66     1087.49     65.79 o 
  -1  -8   9     1496.15     1526.55     75.82 o 
   0  -8   9      392.88      353.40     63.12 o 
   1  -8   9     1566.79     1578.26     80.87 o 
   2  -8   9      768.05      719.46     41.34 o 
   3  -8   9     1044.81      994.75     51.57 o 
   4  -8   9      725.54      693.52     38.37 o 
   5  -8   9      141.28      123.92     17.84 o 
   6  -8   9      156.63      155.74     20.36 o 
   7  -8   9      178.07      190.09     33.15 o 
  -5  -7   9      382.43      393.88     33.99 o 
  -4  -7   9      975.98      999.03     51.35 o 
  -3  -7   9      463.07      447.67     34.01 o 
  -2  -7   9     2580.39     2619.95     96.82 o 
  -1  -7   9     1200.11     1205.46     73.37 o 
   0  -7   9      222.32      198.16     23.14 o 
   1  -7   9      996.96     1062.60     50.07 o 
   2  -7   9      103.53       96.02     21.91 o 
   3  -7   9      934.12      877.50     46.18 o 
   4  -7   9       10.54       21.86     12.79 o 
   5  -7   9      105.72       97.07     16.84 o 
   6  -7   9        3.27       -5.43      9.24 o 
   7  -7   9      191.87      137.89     23.81 o 
   8  -7   9       62.95       25.85     31.19 o 
  -6  -6   9      917.62      940.79     60.71 o 
  -5  -6   9      915.26      998.17     44.67 o 
  -4  -6   9      285.30      293.81     28.42 o 
  -3  -6   9      956.15      877.69     44.72 o 
  -2  -6   9      415.86      343.01     28.13 o 
  -1  -6   9      902.64      811.76     36.08 o 
   0  -6   9        3.23        1.53      8.25 o 
   1  -6   9      331.04      309.61     21.96 o 
   2  -6   9       14.45        8.36     10.64 o 
   3  -6   9      220.55      201.11     25.44 o 
   4  -6   9      937.89      857.24     43.53 o 
   5  -6   9      252.39      199.49     20.60 o 
   6  -6   9       38.86       55.77     11.84 o 
   7  -6   9        1.80       -1.51      8.19 o 
   8  -6   9       49.58       28.21     18.72 o 
   9  -6   9       94.88      119.52     24.55 o 
  -6  -5   9     1379.72     1414.08     49.47 o 
  -5  -5   9      984.78     1054.25     37.17 o 
  -4  -5   9      842.38      877.13     37.06 o 
  -3  -5   9       64.92       77.78     14.14 o 
  -2  -5   9     1737.08     1717.88     57.88 o 
  -1  -5   9     1366.03     1344.11     44.81 o 
   0  -5   9      661.93      618.30     29.32 o 
   1  -5   9      877.18      860.05     29.25 o 
   2  -5   9        9.28       10.57      5.83 o 
   3  -5   9      711.35      731.75     44.33 o 
   4  -5   9       94.60       81.49     14.88 o 
   5  -5   9      305.95      297.38     22.90 o 
   6  -5   9     1206.48     1185.96     42.80 o 
   7  -5   9       63.18       53.87      9.62 o 
   8  -5   9      851.48      886.42     37.81 o 
   9  -5   9      395.54      354.42     35.34 o 
  10  -5   9      152.37       99.26     26.57 o 
  -7  -4   9      517.15      553.28     32.50 o 
  -6  -4   9      634.86      663.09     34.21 o 
  -5  -4   9     1415.17     1474.72     42.61 o 
  -4  -4   9      572.65      605.67     26.56 o 
  -3  -4   9        8.13       -0.16      8.73 o 
  -2  -4   9      824.27      847.12     30.21 o 
  -1  -4   9      835.17      814.41     33.61 o 
   0  -4   9      640.36      607.45     25.96 o 
   1  -4   9      640.04      576.83     22.97 o 
   2  -4   9       47.48       35.79      7.94 o 
   3  -4   9        1.11        0.74      5.40 o 
   4  -4   9       31.35       39.20      8.99 o 
   5  -4   9        0.28       -0.52      6.64 o 
   6  -4   9      232.74      237.08     14.01 o 
   7  -4   9        1.25        6.12      6.19 o 
   8  -4   9      607.89      625.35     28.96 o 
   9  -4   9      179.24       99.43     25.97 o 
  10  -4   9       19.71       15.80     19.84 o 
  -7  -3   9       42.03       36.80     10.02 o 
  -6  -3   9      842.77      837.99     33.08 o 
  -5  -3   9      645.87      663.26     25.58 o 
  -4  -3   9      276.61      285.48     16.50 o 
  -3  -3   9      314.39      308.35     15.96 o 
  -2  -3   9       81.14       75.10      8.54 o 
  -1  -3   9      432.32      415.65     17.89 o 
   0  -3   9      871.84      849.90     24.42 o 
   1  -3   9        3.26       -6.06      8.22 o 
   2  -3   9     1293.87     1357.14     44.95 o 
   3  -3   9      861.32      832.03     26.22 o 
   4  -3   9      390.40      393.45     21.42 o 
   5  -3   9       94.82       94.60     12.64 o 
   6  -3   9      583.35      598.26     24.15 o 
   7  -3   9        3.57        8.65      5.72 o 
   8  -3   9     1651.13     1720.32     90.37 o 
   9  -3   9      338.95      367.32     23.08 o 
  10  -3   9      544.02      529.67     47.72 o 
  11  -3   9      592.97      591.33     69.93 o 
  -8  -2   9      607.39      626.48     45.68 o 
  -7  -2   9       17.78        6.99      9.53 o 
  -6  -2   9      102.96       60.41     10.85 o 
  -5  -2   9      249.81      235.55     15.47 o 
  -4  -2   9      315.44      290.34     16.11 o 
  -3  -2   9      214.69      187.54     11.05 o 
  -2  -2   9       76.67       67.93      7.20 o 
  -1  -2   9      402.35      417.25     14.14 o 
   0  -2   9       62.90       54.27      6.44 o 
   1  -2   9       14.64        8.43      5.05 o 
   2  -2   9      139.83      172.53     16.45 o 
   3  -2   9     1963.69     1947.31     40.70 o 
   4  -2   9     2169.17     2133.02     48.20 o 
   5  -2   9     1810.95     1741.76     42.28 o 
   6  -2   9     2994.10     3056.43     99.15 o 
   7  -2   9      440.70      447.44     20.07 o 
   8  -2   9     2328.55     2385.12     54.25 o 
   9  -2   9      974.10      992.94     36.90 o 
  10  -2   9      922.67      994.76     41.09 o 
  11  -2   9      869.08      893.15     49.78 o 
  -8  -1   9      461.47      447.00     30.20 o 
  -7  -1   9        6.58        4.52     10.30 o 
  -6  -1   9       43.07       29.19     10.33 o 
  -5  -1   9      287.71      269.92     17.35 o 
  -4  -1   9      847.79      862.28     23.59 o 
  -3  -1   9      151.46      144.98      9.66 o 
  -2  -1   9      444.07      405.88     14.43 o 
  -1  -1   9       81.29       70.34      5.88 o 
   0  -1   9      303.45      313.94     11.24 o 
   1  -1   9       15.69       20.58      4.41 o 
   2  -1   9      187.15      159.32     10.89 o 
   3  -1   9     1080.11     1058.69     22.77 o 
   4  -1   9     1593.12     1540.65     29.77 o 
   5  -1   9     3001.42     2900.61     57.67 o 
   6  -1   9     1762.80     1789.26     74.04 o 
   7  -1   9       97.39       85.35      9.20 o 
   8  -1   9     1319.66     1319.66     42.83 o 
   9  -1   9      341.18      312.55     24.27 o 
  10  -1   9     1125.40     1062.42     38.81 o 
  11  -1   9     1170.00     1136.53     49.03 o 
  -8   0   9      151.92      147.77     16.46 o 
  -7   0   9        0.73       -1.43     10.37 o 
  -6   0   9       43.52       27.79      9.51 o 
  -5   0   9      152.18      137.77     11.17 o 
  -4   0   9        5.32        5.25      6.79 o 
  -3   0   9     1226.00     1231.19     23.95 o 
  -2   0   9       14.44       12.51      4.40 o 
  -1   0   9     2777.47     2865.24     30.06 o 
   0   0   9     5635.19     5634.00     55.14 o 
   1   0   9     1140.92     1210.93     27.80 o 
   2   0   9     1384.42     1413.88     22.02 o 
   3   0   9     1146.07     1165.43     27.72 o 
   4   0   9      953.35      961.06     21.44 o 
   5   0   9      852.02      870.75     24.78 o 
   6   0   9     4386.66     4419.36     91.70 o 
   7   0   9      218.90      205.53     12.33 o 
   8   0   9     1410.27     1414.30     39.70 o 
   9   0   9      668.04      667.91     30.63 o 
  10   0   9     1758.13     1825.68     58.11 o 
  11   0   9     1200.45     1199.16     49.16 o 
  -8   1   9       70.13       51.84     12.79 o 
  -7   1   9      164.95      136.95     17.81 o 
  -6   1   9      474.41      458.45     27.40 o 
  -5   1   9      941.74      896.31     29.99 o 
  -4   1   9      928.05      923.78     22.92 o 
  -3   1   9     3215.74     3302.32     49.31 o 
  -2   1   9       40.50       35.30      4.85 o 
  -1   1   9     1126.48     1153.26     20.88 o 
   0   1   9     3845.00     3889.04     39.52 o 
   1   1   9     3030.39     2902.70     35.25 o 
   2   1   9     3473.44     3528.37     58.18 o 
   3   1   9     5599.58     5587.03     74.90 o 
   4   1   9     2018.20     1993.70     34.86 o 
   5   1   9     7071.11     6940.12    107.75 o 
   6   1   9     7847.19     7890.43    107.61 o 
   7   1   9     3562.15     3462.55     55.79 o 
   8   1   9     3680.55     3517.79     74.23 o 
   9   1   9      681.56      653.71     33.58 o 
  10   1   9     1596.38     1574.95     53.89 o 
  11   1   9     1085.69     1200.58     49.52 o 
  12   1   9     1010.76      933.03     58.61 o 
  -8   2   9       45.52       64.44     17.18 o 
  -7   2   9        6.26       24.11     13.35 o 
  -6   2   9        0.79        1.83      7.20 o 
  -5   2   9      227.67      214.27     13.94 o 
  -4   2   9      568.54      585.07     18.52 o 
  -3   2   9     2174.21     2236.85     30.19 o 
  -2   2   9       10.26        9.09      3.53 o 
  -1   2   9     4582.31     4764.66     45.40 o 
   0   2   9     2100.77     2184.71     23.79 o 
   1   2   9     7362.62     7215.48     58.44 o 
   2   2   9     7695.12     7743.93     83.39 o 
   3   2   9     4293.85     4207.58     43.85 o 
   4   2   9      209.81      218.42      8.62 o 
   5   2   9      970.68      958.38     20.73 o 
   6   2   9     4054.24     4211.90     52.17 o 
   7   2   9     2153.43     2229.69     49.63 o 
   8   2   9     2223.58     2209.05     51.87 o 
   9   2   9     1070.30     1056.52     42.10 o 
  10   2   9      929.35      911.93     40.91 o 
  11   2   9     1085.46     1164.08     48.56 o 
  12   2   9     1145.90     1130.81     64.02 o 
  -9   3   9       64.72       35.51     29.85 o 
  -8   3   9      303.33      293.75     25.76 o 
  -7   3   9       33.09       34.48      9.03 o 
  -6   3   9      868.06      846.32     30.53 o 
  -5   3   9      149.81      132.67     11.39 o 
  -4   3   9     1767.51     1741.94     32.06 o 
  -3   3   9     6546.50     6654.07     56.18 o 
  -2   3   9      531.44      567.21     14.48 o 
  -1   3   9     2415.34     2441.11     29.12 o 
   0   3   9     1228.88     1242.86     22.32 o 
   1   3   9     3654.05     3728.42     41.01 o 
   2   3   9      683.28      676.84     17.41 o 
   3   3   9     3527.32     3638.80     56.11 o 
   4   3   9      371.84      308.21     13.88 o 
   5   3   9       15.22       17.63      3.91 o 
   6   3   9     1800.23     1779.67     39.66 o 
   7   3   9     1884.93     1926.05     44.95 o 
   8   3   9     2932.83     2912.21     66.98 o 
   9   3   9      766.57      767.75     35.84 o 
  10   3   9      373.23      345.09     29.18 o 
  11   3   9      305.32      316.00     26.54 o 
  12   3   9      777.88      779.53     53.05 o 
  -9   4   9      161.63      201.74     57.55 o 
  -8   4   9      845.47      841.95     36.33 o 
  -7   4   9      773.21      735.89     28.38 o 
  -6   4   9     1663.78     1618.09     39.82 o 
  -5   4   9      428.53      413.26     19.36 o 
  -4   4   9     2314.89     2314.23     34.77 o 
  -3   4   9     5384.92     5308.36     49.75 o 
  -2   4   9     2462.41     2418.35     30.72 o 
  -1   4   9     4680.17     4753.97     43.20 o 
   0   4   9     2161.76     2284.21     37.82 o 
   1   4   9     2840.90     2771.62     33.96 o 
   2   4   9     6466.07     6383.84     55.09 o 
   3   4   9    17018.79    16565.11    180.92 o 
   4   4   9     1566.65     1517.41     36.50 o 
   5   4   9     3800.66     3963.81     57.94 o 
   6   4   9     3828.17     3966.96     86.41 o 
   7   4   9     2108.12     2013.62     52.72 o 
   8   4   9     3120.20     3076.75     69.15 o 
   9   4   9      373.48      361.41     25.43 o 
  10   4   9       94.08       69.32     15.90 o 
  11   4   9       24.67       27.19     10.78 o 
  12   4   9      313.29      327.98     50.09 o 
  -8   5   9      542.03      552.13     30.81 o 
  -7   5   9      570.92      579.09     28.53 o 
  -6   5   9     1190.13     1177.48     38.46 o 
  -5   5   9       47.07       42.26      9.00 o 
  -4   5   9      958.50      987.88     28.33 o 
  -3   5   9     3435.21     3480.75     46.63 o 
  -2   5   9     4556.57     4466.16     54.65 o 
  -1   5   9     9200.27     8942.46    124.44 o 
   0   5   9     5387.09     5463.49     49.91 o 
   1   5   9     2960.86     2931.16     32.44 o 
   2   5   9     4973.93     5034.73     57.36 o 
   3   5   9    12135.60    12089.62    135.60 o 
   4   5   9     3323.66     3418.18     56.70 o 
   5   5   9     1833.17     1912.15     53.59 o 
   6   5   9     1557.02     1562.67     38.29 o 
   7   5   9     1199.75     1235.87     41.52 o 
   8   5   9     1508.31     1447.62     51.65 o 
   9   5   9     1115.80     1166.86     52.69 o 
  10   5   9      406.90      370.13     27.48 o 
  11   5   9      216.03      193.50     21.57 o 
  -8   6   9      437.82      454.20     27.40 o 
  -7   6   9      936.36      982.90     37.68 o 
  -6   6   9     2806.99     2812.77     61.02 o 
  -5   6   9      850.94      834.65     31.41 o 
  -4   6   9     1733.80     1701.46     42.48 o 
  -3   6   9     1665.48     1723.33     36.31 o 
  -2   6   9     2495.05     2484.55     37.66 o 
  -1   6   9     3220.71     3212.89     38.10 o 
   0   6   9      835.65      826.89     18.43 o 
   1   6   9       34.26       29.92      6.15 o 
   2   6   9       10.44       12.28      2.70 o 
   3   6   9     8712.93     8619.74    106.02 o 
   4   6   9      278.12      299.85     15.78 o 
   5   6   9     4042.96     4001.66     52.17 o 
   6   6   9      644.03      632.09     24.54 o 
   7   6   9      350.30      370.92     20.13 o 
   8   6   9      339.89      321.03     23.45 o 
   9   6   9      963.81      982.01     56.84 o 
  10   6   9      183.53      161.81     22.01 o 
  11   6   9        2.25       -3.25      9.76 o 
  -8   7   9     1126.62     1134.60     47.80 o 
  -7   7   9      699.69      664.41     31.73 o 
  -6   7   9     4523.84     4656.06     83.90 o 
  -5   7   9     1884.16     1870.19     48.19 o 
  -4   7   9     1970.99     1965.21     46.99 o 
  -3   7   9     1540.20     1559.80     35.76 o 
  -2   7   9     1615.50     1550.94     33.87 o 
  -1   7   9     3016.51     3134.21     44.20 o 
   0   7   9     1486.39     1421.63     27.09 o 
   1   7   9      461.67      492.92     14.77 o 
   2   7   9      267.51      263.66     10.10 o 
   3   7   9     4798.58     4777.22     69.98 o 
   4   7   9      714.82      686.46     26.54 o 
   5   7   9     2867.74     2911.67     45.17 o 
   6   7   9      107.35      104.35     11.34 o 
   7   7   9        6.65        6.30      7.28 o 
   8   7   9       33.27       31.68     11.36 o 
   9   7   9      133.80      112.10     15.56 o 
  10   7   9       30.44       33.62     13.12 o 
  11   7   9        3.67       -4.04     18.50 o 
  -8   8   9      310.89      286.33     29.23 o 
  -7   8   9      343.24      336.32     26.57 o 
  -6   8   9     1841.43     1861.83     70.33 o 
  -5   8   9     1548.15     1476.88     48.43 o 
  -4   8   9     2042.94     2097.11     52.75 o 
  -3   8   9     1531.69     1518.51     49.50 o 
  -2   8   9     1711.48     1689.13     39.55 o 
  -1   8   9     2209.11     2131.88     42.57 o 
   0   8   9     8923.32     9125.24    101.76 o 
   1   8   9      577.42      540.13     20.40 o 
   2   8   9     2263.64     2306.13     41.98 o 
   3   8   9     2173.40     2145.73     46.30 o 
   4   8   9       69.84       61.49     10.10 o 
   5   8   9     1238.84     1179.16     29.20 o 
   6   8   9      132.99      147.63     11.38 o 
   7   8   9      172.51      158.93     16.29 o 
   8   8   9        6.88       -6.45      9.50 o 
   9   8   9      478.52      464.94     28.73 o 
  10   8   9       18.98       29.60     13.65 o 
  11   8   9       16.91        7.11     32.41 o 
  -7   9   9      162.27      150.39     18.83 o 
  -6   9   9     2056.05     1956.11     60.65 o 
  -5   9   9     1168.96     1146.16     44.38 o 
  -4   9   9     2489.99     2594.67     74.38 o 
  -3   9   9     1084.19     1098.62     33.37 o 
  -2   9   9      287.57      276.59     16.04 o 
  -1   9   9      677.17      646.51     24.86 o 
   0   9   9     1195.50     1194.70     43.22 o 
   1   9   9      646.18      660.79     22.45 o 
   2   9   9      492.72      441.58     21.80 o 
   3   9   9      475.55      449.66     22.09 o 
   4   9   9       26.09       25.04      7.05 o 
   5   9   9      386.98      376.06     18.70 o 
   6   9   9      426.65      410.03     20.77 o 
   7   9   9      142.36      128.33     15.24 o 
   8   9   9        0.26        4.75      9.63 o 
   9   9   9       95.22       80.48     13.46 o 
  10   9   9      205.59      204.49     22.26 o 
  11   9   9       10.10      -34.73     34.73 o 
  -7  10   9      389.27      355.38     39.19 o 
  -6  10   9     1090.64     1120.92     47.74 o 
  -5  10   9      413.18      395.77     28.17 o 
  -4  10   9     1067.65     1094.63     43.23 o 
  -3  10   9      478.92      472.42     24.83 o 
  -2  10   9      320.99      302.24     17.30 o 
  -1  10   9      239.03      231.81     16.60 o 
   0  10   9     1374.86     1344.60     39.58 o 
   1  10   9      252.40      269.08     15.59 o 
   2  10   9      613.51      619.57     26.36 o 
   3  10   9      103.54      121.76     13.01 o 
   4  10   9      268.82      233.88     15.88 o 
   5  10   9      243.22      230.70     16.01 o 
   6  10   9        6.09       19.72      8.59 o 
   7  10   9      137.30      137.25     17.84 o 
   8  10   9      680.54      692.98     40.71 o 
   9  10   9       64.56       74.75     12.58 o 
  10  10   9     1236.28     1240.54     52.61 o 
  -6  11   9      742.76      714.09     39.66 o 
  -5  11   9      142.37      117.40     17.17 o 
  -4  11   9      373.94      376.88     27.55 o 
  -3  11   9     1227.92     1191.72     45.12 o 
  -2  11   9     1375.94     1315.84     36.49 o 
  -1  11   9      523.14      528.93     27.42 o 
   0  11   9     1441.71     1457.34     43.67 o 
   1  11   9      215.34      219.61     20.55 o 
   2  11   9      230.14      218.07     17.45 o 
   3  11   9      290.90      298.46     17.74 o 
   4  11   9     1058.92     1098.33     30.70 o 
   5  11   9       12.97       17.18      9.23 o 
   6  11   9      443.80      486.28     28.00 o 
   7  11   9      143.59      177.10     18.33 o 
   8  11   9      203.96      190.34     18.83 o 
   9  11   9      116.09       87.07     18.39 o 
  10  11   9     1042.11     1151.49     73.87 o 
  -6  12   9      569.96      557.25     72.71 o 
  -5  12   9        4.13       10.19     10.30 o 
  -4  12   9      254.39      241.67     23.47 o 
  -3  12   9      117.39      128.60     18.16 o 
  -2  12   9      167.36      155.18     18.49 o 
  -1  12   9        1.69       -0.96      7.66 o 
   0  12   9        9.70       -1.77      7.66 o 
   1  12   9      821.63      813.48     35.25 o 
   2  12   9       34.30       10.37     10.23 o 
   3  12   9        3.51        5.90      7.32 o 
   4  12   9       29.16       12.96      9.08 o 
   5  12   9      129.46       91.33     12.44 o 
   6  12   9       17.12       -9.74      9.74 o 
   7  12   9      218.09      186.47     22.27 o 
   8  12   9      176.59      152.96     30.00 o 
   9  12   9       51.59       73.56     33.80 o 
  -5  13   9        9.13      -30.74     30.74 o 
  -4  13   9       42.97       18.95     12.78 o 
  -3  13   9       12.28       10.61     11.33 o 
  -2  13   9       58.25       49.07     13.92 o 
  -1  13   9       81.55       70.07     11.10 o 
   0  13   9        6.68       22.91      9.99 o 
   1  13   9      422.98      418.97     27.15 o 
   2  13   9      281.28      299.44     22.91 o 
   3  13   9        6.70        4.90      9.84 o 
   4  13   9      123.69      129.74     14.63 o 
   5  13   9      300.48      298.40     23.42 o 
   6  13   9      572.67      586.79     31.89 o 
   7  13   9     1092.48     1062.28     50.25 o 
   8  13   9      632.81      601.90     53.03 o 
  -4  14   9       49.76       19.95     19.60 o 
  -3  14   9       37.76       35.15     14.66 o 
  -2  14   9       58.41       61.18     15.78 o 
  -1  14   9       34.91       25.66     13.21 o 
   0  14   9      180.08      163.75     19.50 o 
   1  14   9     1376.81     1392.14     50.19 o 
   2  14   9      221.46      225.07     21.80 o 
   3  14   9      544.96      545.35     32.13 o 
   4  14   9      889.47      887.48     36.13 o 
   5  14   9      480.27      464.92     29.45 o 
   6  14   9      741.07      790.68     38.71 o 
   7  14   9     1249.34     1211.92     99.68 o 
  -2  15   9      291.31      256.73     33.81 o 
  -1  15   9      370.78      357.25     38.35 o 
   0  15   9       80.74       64.14     15.29 o 
   1  15   9      294.64      304.10     26.93 o 
   2  15   9      487.11      484.34     37.73 o 
   3  15   9      480.87      457.61     31.16 o 
   4  15   9      304.28      358.76     28.09 o 
   5  15   9      275.91      280.46     28.84 o 
   6  15   9      272.16      266.94     33.51 o 
   0  16   9       20.31       -2.32     11.83 o 
   1  16   9      190.14      166.32     30.35 o 
   2  16   9      276.67      213.88     25.63 o 
   3  16   9      958.14      905.71     62.50 o 
  -1  -9  10      126.41      131.07     36.45 o 
   0  -9  10      272.61      238.67     43.77 o 
   1  -9  10       71.16      139.03     41.07 o 
   2  -9  10      412.31      378.51     43.41 o 
   3  -9  10       72.56        0.48     32.35 o 
   4  -9  10      397.80      373.67     42.78 o 
  -3  -8  10      153.11      177.31     39.83 o 
  -2  -8  10        6.01       11.33     13.04 o 
  -1  -8  10      103.11       88.73     21.37 o 
   0  -8  10      106.49      128.07     42.04 o 
   1  -8  10      545.12      521.04     37.76 o 
   2  -8  10      490.62      391.40     43.65 o 
   3  -8  10      827.26      712.22     55.48 o 
   4  -8  10      867.72      812.13     66.27 o 
   5  -8  10      817.74      804.99     43.00 o 
   6  -8  10     1918.96     1659.57     89.83 o 
  -4  -7  10       21.31        7.13     11.72 o 
  -3  -7  10      653.94      657.68     55.41 o 
  -2  -7  10      179.92      173.78     28.94 o 
  -1  -7  10      408.89      385.65     62.90 o 
   0  -7  10      621.65      573.69     38.82 o 
   1  -7  10      909.18      888.74     46.41 o 
   2  -7  10     1206.95     1117.44     67.24 o 
   3  -7  10      940.25      909.66     54.10 o 
   4  -7  10      374.01      339.86     31.58 o 
   5  -7  10      284.00      301.69     25.78 o 
   6  -7  10      617.70      627.78     48.39 o 
   7  -7  10      179.71      116.41     72.46 o 
  -5  -6  10      124.70       92.01     21.21 o 
  -4  -6  10      301.72      292.35     28.42 o 
  -3  -6  10     1546.69     1455.74     59.55 o 
  -2  -6  10      100.44      106.47     17.97 o 
  -1  -6  10     1272.01     1279.76     47.08 o 
   0  -6  10      448.67      384.74     42.66 o 
   1  -6  10      836.09      816.49     41.91 o 
   2  -6  10     1473.44     1540.62     65.33 o 
   3  -6  10     3065.41     3091.22     88.75 o 
   4  -6  10     1275.85     1244.61     54.12 o 
   5  -6  10     1358.77     1347.95     67.68 o 
   6  -6  10     2089.73     2161.98    121.36 o 
   7  -6  10      785.78      798.60     40.77 o 
   8  -6  10     1952.73     2084.14    243.88 o 
  -6  -5  10      224.38      195.99     51.74 o 
  -5  -5  10       82.12       74.09     14.95 o 
  -4  -5  10      133.38      102.42     16.71 o 
  -3  -5  10      357.85      375.75     24.89 o 
  -2  -5  10      583.50      566.70     34.99 o 
  -1  -5  10     1019.18     1010.72     40.38 o 
   0  -5  10     1530.60     1566.64     48.28 o 
   1  -5  10     2410.28     2601.99     67.58 o 
   2  -5  10     2157.29     2200.49     55.31 o 
   3  -5  10     5092.48     5056.52    107.98 o 
   4  -5  10     1955.38     1909.79     64.30 o 
   5  -5  10     2611.38     2577.03     75.35 o 
   6  -5  10     1505.09     1580.37     60.71 o 
   7  -5  10     1105.63     1073.49     54.48 o 
   8  -5  10     1794.74     2112.72     91.44 o 
   9  -5  10      656.89      644.71     52.57 o 
  -6  -4  10      685.27      674.02     35.16 o 
  -5  -4  10      373.44      374.68     22.70 o 
  -4  -4  10      360.95      366.51     21.98 o 
  -3  -4  10     1174.81     1245.06     42.68 o 
  -2  -4  10      570.14      599.59     26.58 o 
  -1  -4  10     2326.49     2418.01     60.47 o 
   0  -4  10     2595.51     2617.03     60.63 o 
   1  -4  10     1333.84     1360.67     45.64 o 
   2  -4  10      989.03     1033.91     31.59 o 
   3  -4  10     2127.21     2139.59     61.49 o 
   4  -4  10      380.60      336.30     26.99 o 
   5  -4  10      982.54      870.04     50.50 o 
   6  -4  10     1014.83     1056.23     40.93 o 
   7  -4  10      424.44      421.90     23.35 o 
   8  -4  10     1092.64     1142.41     44.91 o 
   9  -4  10      756.47      798.79     55.75 o 
  10  -4  10      501.71      562.77     73.29 o 
  -7  -3  10      576.21      572.88     64.09 o 
  -6  -3  10     1626.27     1708.15     48.37 o 
  -5  -3  10     1575.76     1639.13     40.93 o 
  -4  -3  10     1645.83     1664.28     44.06 o 
  -3  -3  10     3391.88     3566.43     62.83 o 
  -2  -3  10      889.18      919.81     28.17 o 
  -1  -3  10     4034.97     4253.39    110.92 o 
   0  -3  10     3068.23     3133.49     49.90 o 
   1  -3  10     2101.48     2176.05     55.26 o 
   2  -3  10     1123.95     1169.27     35.19 o 
   3  -3  10     2456.72     2480.46     46.54 o 
   4  -3  10      781.68      748.18     46.55 o 
   5  -3  10     2148.22     2242.62     59.08 o 
   6  -3  10     1742.62     1835.79     72.34 o 
   7  -3  10      519.14      540.48     35.21 o 
   8  -3  10      541.26      541.76     24.05 o 
   9  -3  10       93.77       89.97     12.08 o 
  10  -3  10      107.07       93.36     22.32 o 
  -7  -2  10      291.81      291.37     24.17 o 
  -6  -2  10      955.83      926.23     39.56 o 
  -5  -2  10      773.85      743.13     27.06 o 
  -4  -2  10     1374.99     1455.59     36.07 o 
  -3  -2  10     3164.79     3356.11     50.54 o 
  -2  -2  10      963.87      999.35     23.98 o 
  -1  -2  10     4250.45     4558.95     63.64 o 
   0  -2  10     5184.36     5578.61     59.41 o 
   1  -2  10     4458.02     4491.59     60.58 o 
   2  -2  10     2653.40     2662.93     47.42 o 
   3  -2  10     4355.78     4406.35     74.36 o 
   4  -2  10      536.53      522.25     25.05 o 
   5  -2  10     1709.30     1687.57     45.98 o 
   6  -2  10     1046.65     1050.91     37.34 o 
   7  -2  10      608.21      610.25     41.26 o 
   8  -2  10       66.61       59.18     12.51 o 
   9  -2  10      147.87      131.56     15.13 o 
  10  -2  10       75.72       73.52     12.93 o 
  11  -2  10      130.82      100.75     34.59 o 
  -7  -1  10      125.48      102.09     15.52 o 
  -6  -1  10      749.53      743.02     35.30 o 
  -5  -1  10      322.08      292.28     21.87 o 
  -4  -1  10     3169.25     3312.03     52.40 o 
  -3  -1  10     1932.92     2001.10     34.80 o 
  -2  -1  10     1689.06     1748.24     30.97 o 
  -1  -1  10     1792.91     1849.84     29.32 o 
   0  -1  10     1621.70     1648.66     29.88 o 
   1  -1  10     1618.21     1590.14     28.47 o 
   2  -1  10     1231.43     1193.42     29.78 o 
   3  -1  10     3533.16     3461.23     51.38 o 
   4  -1  10       40.17       23.98      9.45 o 
   5  -1  10      944.85      963.03     36.53 o 
   6  -1  10      558.20      550.57     24.82 o 
   7  -1  10      444.51      468.50     26.77 o 
   8  -1  10      161.17      130.38     15.12 o 
   9  -1  10      198.40      155.87     16.07 o 
  10  -1  10        8.50       14.23      9.78 o 
  11  -1  10      105.42       65.48     15.05 o 
  -8   0  10     1404.70     1335.42    102.12 o 
  -7   0  10      584.54      544.40     31.90 o 
  -6   0  10     1915.70     1992.84     70.73 o 
  -5   0  10      951.82      956.55     37.78 o 
  -4   0  10     2746.02     2822.57     47.83 o 
  -3   0  10     5282.77     5372.04     65.53 o 
  -2   0  10     1308.05     1361.69     28.71 o 
  -1   0  10     1520.55     1573.51     24.01 o 
   0   0  10      495.03      524.49     14.73 o 
   1   0  10      687.00      686.23     19.87 o 
   2   0  10     1123.04     1237.90     35.44 o 
   3   0  10     3231.05     3128.50     58.50 o 
   4   0  10      264.53      252.30     11.63 o 
   5   0  10       17.89       16.88      6.89 o 
   6   0  10      354.23      348.10     19.39 o 
   7   0  10       56.99       50.23      8.76 o 
   8   0  10        5.41        6.43      7.04 o 
   9   0  10       25.47       -2.33     13.77 o 
  10   0  10      471.67      486.74     31.05 o 
  11   0  10      108.95       93.73     17.28 o 
  -8   1  10     1619.29     1619.86     69.76 o 
  -7   1  10      651.27      636.86     30.80 o 
  -6   1  10     2759.86     2788.54     60.50 o 
  -5   1  10      195.05      185.73     15.32 o 
  -4   1  10     2677.62     2673.68     66.60 o 
  -3   1  10     2592.43     2725.19     40.97 o 
  -2   1  10     3674.88     3843.90     49.76 o 
  -1   1  10     2684.47     2758.15     34.95 o 
   0   1  10     3000.45     3099.41     33.85 o 
   1   1  10     1161.04     1158.14     26.44 o 
   2   1  10     3011.85     3022.34     51.47 o 
   3   1  10     8731.09     8648.23    124.57 o 
   4   1  10        7.28        9.59      5.74 o 
   5   1  10      362.32      345.07     17.85 o 
   6   1  10       89.26       77.08      9.42 o 
   7   1  10        0.60        6.76      6.75 o 
   8   1  10       51.83       30.41      9.15 o 
   9   1  10        0.31       -9.97      9.97 o 
  10   1  10      626.75      613.65     34.57 o 
  11   1  10      197.70      199.41     21.48 o 
  -8   2  10      341.32      327.14     32.83 o 
  -7   2  10     1879.82     1832.50     58.28 o 
  -6   2  10     1456.19     1431.93     48.78 o 
  -5   2  10      713.82      680.38     27.27 o 
  -4   2  10     1541.81     1588.74     31.47 o 
  -3   2  10     1168.65     1230.05     25.38 o 
  -2   2  10     2557.96     2587.03     39.01 o 
  -1   2  10     1037.91     1047.62     21.18 o 
   0   2  10      577.70      557.40     15.18 o 
   1   2  10      451.90      467.44     14.10 o 
   2   2  10      173.76      171.13     14.86 o 
   3   2  10     1678.66     1628.41     32.89 o 
   4   2  10      177.09      158.66     16.76 o 
   5   2  10       13.12        2.34      6.39 o 
   6   2  10       78.62       62.52      8.89 o 
   7   2  10        5.08       10.19      7.57 o 
   8   2  10        6.09        6.50      9.91 o 
   9   2  10        0.89      -11.37     11.37 o 
  10   2  10      231.47      190.79     20.58 o 
  11   2  10      203.35      158.84     19.37 o 
  -8   3  10     1228.60     1184.90     63.26 o 
  -7   3  10      547.29      478.57     30.76 o 
  -6   3  10     3447.75     3538.76     60.02 o 
  -5   3  10      323.99      333.08     17.65 o 
  -4   3  10      252.05      253.91     12.96 o 
  -3   3  10       12.44        4.30      4.44 o 
  -2   3  10      376.82      357.59     12.22 o 
  -1   3  10      140.45      156.78      8.04 o 
   0   3  10      112.29      108.61      7.43 o 
   1   3  10     2711.52     2702.29     36.28 o 
   2   3  10      949.14      904.19     22.76 o 
   3   3  10        9.07        5.56      2.96 o 
   4   3  10      623.84      583.62     20.90 o 
   5   3  10        1.03        3.98      5.86 o 
   6   3  10      654.99      583.96     22.10 o 
   7   3  10      409.78      390.13     22.33 o 
   8   3  10     2524.03     2438.54     62.40 o 
   9   3  10       48.66       39.86     11.12 o 
  10   3  10     2119.89     2102.17     63.48 o 
  11   3  10      381.73      375.21     28.64 o 
  -8   4  10      304.24      362.27     35.12 o 
  -7   4  10      616.04      614.36     26.56 o 
  -6   4  10     2090.21     2045.43     45.99 o 
  -5   4  10      650.68      609.31     23.88 o 
  -4   4  10      285.72      269.60     15.17 o 
  -3   4  10      126.67      129.10      8.12 o 
  -2   4  10      755.29      763.01     17.78 o 
  -1   4  10     1551.91     1579.86     28.59 o 
   0   4  10     5749.97     5867.12     65.55 o 
   1   4  10      250.94      286.29     11.41 o 
   2   4  10        7.48        1.96      3.67 o 
   3   4  10       18.71       18.77      5.29 o 
   4   4  10     1041.25      992.28     31.79 o 
   5   4  10      305.59      265.97     25.95 o 
   6   4  10     1273.21     1237.58     34.74 o 
   7   4  10     2890.59     2893.70    104.36 o 
   8   4  10     1780.09     1795.03     53.26 o 
   9   4  10      554.39      542.53     34.77 o 
  10   4  10      967.03     1008.82     44.16 o 
  11   4  10      356.09      317.00     26.34 o 
  -8   5  10       89.00       52.64     16.87 o 
  -7   5  10       97.39       85.64     12.24 o 
  -6   5  10     1170.47     1136.69     34.84 o 
  -5   5  10      944.93      898.81     29.45 o 
  -4   5  10     1047.06     1002.87     26.86 o 
  -3   5  10        2.60        2.36      5.02 o 
  -2   5  10      369.01      348.24     13.46 o 
  -1   5  10        8.26        2.67      4.49 o 
   0   5  10     1045.69     1069.47     21.16 o 
   1   5  10     1017.90     1060.31     23.74 o 
   2   5  10      532.28      511.25     16.17 o 
   3   5  10     1099.75     1138.49     38.13 o 
   4   5  10     1510.82     1543.90     38.46 o 
   5   5  10        5.40        9.80      6.38 o 
   6   5  10      234.58      212.98     15.29 o 
   7   5  10      556.78      555.18     25.47 o 
   8   5  10     1439.16     1447.47     48.06 o 
   9   5  10       56.32       50.31     12.26 o 
  10   5  10     1384.61     1399.07     52.15 o 
  11   5  10      319.70      319.52     26.87 o 
  -8   6  10       66.94       99.89     16.02 o 
  -7   6  10        4.66      -13.01     13.01 o 
  -6   6  10       85.35       73.30     12.82 o 
  -5   6  10       20.10       10.36      9.15 o 
  -4   6  10       80.59       79.35     10.21 o 
  -3   6  10      116.69       93.07      8.83 o 
  -2   6  10     2725.93     2647.48     37.38 o 
  -1   6  10     1197.98     1173.28     23.29 o 
   0   6  10        4.26       17.16      4.80 o 
   1   6  10      981.86      966.72     23.04 o 
   2   6  10      119.23      110.19      9.19 o 
   3   6  10     1787.00     1711.21     41.51 o 
   4   6  10     1248.91     1281.59     35.58 o 
   5   6  10     3583.17     3521.63     63.03 o 
   6   6  10      215.13      178.63     14.02 o 
   7   6  10     2409.43     2378.75     51.32 o 
   8   6  10     2920.89     2912.39     68.94 o 
   9   6  10      537.96      540.78     31.80 o 
  10   6  10     2620.41     2666.01     72.35 o 
  11   6  10      519.82      567.18     36.91 o 
  -8   7  10       42.60       29.99     12.44 o 
  -7   7  10       47.84       50.24     11.05 o 
  -6   7  10        2.19       -1.27      9.64 o 
  -5   7  10        0.04       -2.10      8.94 o 
  -4   7  10        5.09        8.07      8.67 o 
  -3   7  10       84.02       56.38      8.55 o 
  -2   7  10      532.74      527.56     20.37 o 
  -1   7  10     2160.25     2126.28     32.51 o 
   0   7  10      326.69      323.47     12.57 o 
   1   7  10     1832.25     1894.55     36.13 o 
   2   7  10      730.22      733.85     21.59 o 
   3   7  10     3038.97     2948.20     56.00 o 
   4   7  10     7396.43     7401.99     97.17 o 
   5   7  10     4218.23     4179.63     64.26 o 
   6   7  10     2347.16     2446.82     49.77 o 
   7   7  10     2798.78     2878.65     62.39 o 
   8   7  10     1749.08     1827.03     54.48 o 
   9   7  10      683.74      671.41     35.28 o 
  10   7  10     2566.91     2664.37     72.38 o 
  11   7  10      801.18      767.73     40.20 o 
  -7   8  10       14.25        2.79      9.39 o 
  -6   8  10       23.29       17.90      8.43 o 
  -5   8  10       47.99       26.87     10.11 o 
  -4   8  10        1.62        5.98      8.54 o 
  -3   8  10        4.51        3.20      7.24 o 
  -2   8  10      241.14      237.29     14.58 o 
  -1   8  10     2974.27     2996.20     48.66 o 
   0   8  10     1180.63     1175.15     24.65 o 
   1   8  10     2745.64     2787.10     45.72 o 
   2   8  10      839.09      866.39     30.16 o 
   3   8  10      755.57      748.16     28.38 o 
   4   8  10     1773.82     1811.32     45.63 o 
   5   8  10     1341.87     1364.04     35.20 o 
   6   8  10      135.70      130.40     12.51 o 
   7   8  10     1078.35     1100.63     40.64 o 
   8   8  10      290.76      293.33     22.65 o 
   9   8  10      378.58      370.07     26.30 o 
  10   8  10     2161.12     2208.02     65.97 o 
  11   8  10      902.00      923.07    109.56 o 
  -7   9  10        3.09       -8.83     14.30 o 
  -6   9  10      221.98      204.32     20.60 o 
  -5   9  10      811.77      856.12     35.42 o 
  -4   9  10     1304.28     1317.55     44.47 o 
  -3   9  10      504.58      487.83     22.01 o 
  -2   9  10      804.34      818.29     27.29 o 
  -1   9  10     1999.92     2055.62     41.80 o 
   0   9  10      788.61      803.24     38.77 o 
   1   9  10     3435.92     3458.32     74.75 o 
   2   9  10      619.34      619.07     27.87 o 
   3   9  10     1002.12      978.30     33.49 o 
   4   9  10     1038.28     1020.76     43.57 o 
   5   9  10     2878.93     2966.64     54.12 o 
   6   9  10      933.74      902.00     34.08 o 
   7   9  10     2801.36     2852.25     79.63 o 
   8   9  10      641.94      621.03     42.65 o 
   9   9  10      427.58      408.73     28.06 o 
  10   9  10     1049.10     1072.30     82.51 o 
  -6  10  10      210.29      216.36     22.73 o 
  -5  10  10      369.05      353.19     26.74 o 
  -4  10  10     1986.60     1995.74     58.94 o 
  -3  10  10      273.99      276.84     17.82 o 
  -2  10  10      689.69      659.58     27.93 o 
  -1  10  10     1849.81     1817.49     44.01 o 
   0  10  10     1977.71     1917.22     63.23 o 
   1  10  10     5876.15     5808.95    103.59 o 
   2  10  10     4574.32     4669.61     76.94 o 
   3  10  10     3983.08     4126.48     72.59 o 
   4  10  10     1867.48     1988.07     45.38 o 
   5  10  10     3765.26     3957.18     70.24 o 
   6  10  10     2077.71     2075.03     74.69 o 
   7  10  10     3511.24     3702.45    123.12 o 
   8  10  10     1036.02     1040.82     42.13 o 
   9  10  10      304.60      292.48     24.01 o 
  10  10  10      610.89      629.88     45.12 o 
  -6  11  10      110.93      152.17     39.50 o 
  -5  11  10      197.36      179.96     20.97 o 
  -4  11  10     1206.04     1233.84     48.13 o 
  -3  11  10      686.94      664.33     34.23 o 
  -2  11  10     1141.76     1137.19     37.97 o 
  -1  11  10     1382.01     1379.55     62.84 o 
   0  11  10      726.49      704.50     37.09 o 
   1  11  10     4481.48     4574.18     94.03 o 
   2  11  10     2893.65     3054.84     63.14 o 
   3  11  10      934.42     1012.21     32.77 o 
   4  11  10     1753.01     1792.68     50.91 o 
   5  11  10      768.93      809.59     33.94 o 
   6  11  10      660.87      676.39     37.52 o 
   7  11  10     3277.78     3465.59     99.88 o 
   8  11  10     1061.80     1087.96     65.87 o 
   9  11  10      288.27      267.25     22.21 o 
  -5  12  10      562.67      519.16     34.29 o 
  -4  12  10     2432.71     2359.12     80.95 o 
  -3  12  10      967.25      975.09     43.38 o 
  -2  12  10     2269.76     2245.48     97.90 o 
  -1  12  10     1389.22     1429.70     47.89 o 
   0  12  10      160.86      155.76     19.12 o 
   1  12  10      767.53      795.81     40.62 o 
   2  12  10      590.59      575.43     33.94 o 
   3  12  10     1401.38     1511.73     41.00 o 
   4  12  10      201.58      201.95     15.99 o 
   5  12  10      681.51      700.77     32.30 o 
   6  12  10      420.61      392.83     34.87 o 
   7  12  10     1607.52     1662.13     66.04 o 
   8  12  10      399.01      410.96     33.80 o 
   9  12  10      173.96      149.59     41.10 o 
  -4  13  10     1079.59     1120.79     86.07 o 
  -3  13  10      626.87      601.36     48.12 o 
  -2  13  10     2544.17     2816.74    143.73 o 
  -1  13  10     1407.01     1522.42     63.06 o 
   0  13  10     1090.18     1082.78     43.16 o 
   1  13  10      805.83      815.89     37.55 o 
   2  13  10     1651.83     1680.90     52.74 o 
   3  13  10     1851.55     1929.04     56.12 o 
   4  13  10     1067.44     1078.56     38.45 o 
   5  13  10      899.49      876.52     38.57 o 
   6  13  10       30.12       54.66     15.00 o 
   7  13  10      635.13      571.27     38.05 o 
   8  13  10      192.22      162.66     29.31 o 
  -3  14  10      316.28      245.28     36.74 o 
  -2  14  10     2422.02     2198.00    129.96 o 
  -1  14  10     2255.70     2269.05     68.43 o 
   0  14  10      625.81      657.04     35.67 o 
   1  14  10      780.15      828.51     39.22 o 
   2  14  10     1108.59     1116.80     45.00 o 
   3  14  10      774.91      790.83     47.27 o 
   4  14  10      936.59      875.90     41.54 o 
   5  14  10      788.42      782.87     37.75 o 
   6  14  10        2.12      -15.62     15.62 o 
   7  14  10      382.26      396.19     38.01 o 
  -1  15  10      519.26      529.18     40.42 o 
   0  15  10      511.34      456.30     31.63 o 
   1  15  10       70.40       69.30     13.73 o 
   2  15  10      244.25      225.86     27.08 o 
   3  15  10      158.87      178.08     21.66 o 
   4  15  10      525.54      499.72     32.65 o 
   5  15  10      292.58      278.26     33.35 o 
   6  15  10        1.53      -11.39     14.95 o 
   1  16  10      494.82      481.49     48.83 o 
   2  16  10      710.08      630.99     55.49 o 
   3  16  10       69.00      131.32     41.85 o 
  -1  -8  11      886.49      923.18     83.53 o 
   0  -8  11      566.47      583.70     65.66 o 
   1  -8  11      646.67      600.20     54.58 o 
   2  -8  11      317.73      255.44     35.66 o 
   3  -8  11     1121.10     1033.39    180.78 o 
   4  -8  11       96.43       12.60     15.60 o 
   5  -8  11      209.40      197.38     26.44 o 
  -3  -7  11      427.59      432.33     60.61 o 
  -2  -7  11      721.22      727.22     54.92 o 
  -1  -7  11      444.33      436.43     42.62 o 
   0  -7  11      465.82      426.90     34.37 o 
   1  -7  11        3.67        0.96     15.04 o 
   2  -7  11        3.35       -4.69     16.07 o 
   3  -7  11      154.78      165.63     27.67 o 
   4  -7  11        4.95      -14.99     14.99 o 
   5  -7  11       25.99       63.31     14.94 o 
   6  -7  11        2.33       -5.75     10.62 o 
  -4  -6  11      171.58      123.98     20.81 o 
  -3  -6  11      874.44      805.48     46.12 o 
  -2  -6  11      152.29      147.12     20.98 o 
  -1  -6  11     1246.02     1317.65     58.89 o 
   0  -6  11     1100.74     1189.24     82.62 o 
   1  -6  11      344.78      350.19     29.79 o 
   2  -6  11      208.35      145.04     27.12 o 
   3  -6  11      456.01      444.00     34.69 o 
   4  -6  11       12.44      -12.86     12.86 o 
   5  -6  11      222.21      182.61     21.18 o 
   6  -6  11       54.62       21.01     14.36 o 
   7  -6  11      109.67       99.40     16.70 o 
  -5  -5  11      157.60      176.12     22.63 o 
  -4  -5  11     1060.17     1074.87     43.91 o 
  -3  -5  11      254.93      206.00     24.19 o 
  -2  -5  11      809.54      743.42     41.88 o 
  -1  -5  11      532.64      521.81     30.61 o 
   0  -5  11     1217.47     1226.45     44.69 o 
   1  -5  11      135.27       77.68     27.40 o 
   2  -5  11       29.30       -2.49     11.17 o 
   3  -5  11      132.79       81.98     15.68 o 
   4  -5  11       18.14        2.11     11.10 o 
   5  -5  11       54.39       49.25     23.74 o 
   6  -5  11       22.07       21.92     10.70 o 
   7  -5  11       23.83       17.10     10.45 o 
   8  -5  11      370.71      385.25     35.44 o 
  -5  -4  11      144.20      101.10     18.30 o 
  -4  -4  11      538.84      521.52     30.27 o 
  -3  -4  11      177.34      168.29     18.41 o 
  -2  -4  11       13.12        2.03      9.84 o 
  -1  -4  11        8.36       -5.28     10.55 o 
   0  -4  11        2.16      -11.47     11.47 o 
   1  -4  11       79.51       54.81     11.34 o 
   2  -4  11      181.74      150.66     13.70 o 
   3  -4  11        0.28       -1.57     11.84 o 
   4  -4  11      354.33      288.69     29.94 o 
   5  -4  11       29.48       35.39     14.08 o 
   6  -4  11        1.53       10.32     13.01 o 
   7  -4  11      199.23      215.20     21.37 o 
   8  -4  11      794.06      810.08     47.74 o 
   9  -4  11      431.19      481.17     34.82 o 
  -6  -3  11      406.13      413.85     52.42 o 
  -5  -3  11       89.24       89.48     15.77 o 
  -4  -3  11      386.72      367.71     22.25 o 
  -3  -3  11      113.38      133.46     14.04 o 
  -2  -3  11       27.73       23.72      7.06 o 
  -1  -3  11       79.71       61.95      9.18 o 
   0  -3  11      107.39      101.14     11.76 o 
   1  -3  11      421.52      425.44     21.07 o 
   2  -3  11       30.93       17.41      7.18 o 
   3  -3  11       39.74       24.03      9.87 o 
   4  -3  11     1699.07     1658.93     47.30 o 
   5  -3  11     1250.88     1192.98     40.93 o 
   6  -3  11     1409.89     1399.05     52.06 o 
   7  -3  11     1303.71     1317.20     39.01 o 
   8  -3  11     2293.77     2412.32     79.98 o 
   9  -3  11      893.03      891.56     58.66 o 
  10  -3  11     2101.00     2270.68    120.63 o 
  -6  -2  11      378.99      346.41     25.65 o 
  -5  -2  11       42.91       25.99      9.78 o 
  -4  -2  11      383.84      400.56     20.36 o 
  -3  -2  11      171.75      185.42     12.11 o 
  -2  -2  11      213.36      186.25     12.94 o 
  -1  -2  11      124.42      113.43     10.93 o 
   0  -2  11       65.51       63.50      8.75 o 
   1  -2  11      614.55      606.23     22.01 o 
   2  -2  11      707.94      730.27     25.96 o 
   3  -2  11       61.87       44.14     10.62 o 
   4  -2  11     2212.61     2112.32     52.52 o 
   5  -2  11     1613.27     1625.01     62.47 o 
   6  -2  11      936.49      980.67     44.98 o 
   7  -2  11      654.70      641.26     31.18 o 
   8  -2  11      387.89      429.46     24.65 o 
   9  -2  11      357.34      363.52     23.71 o 
  10  -2  11     1163.49     1229.84     44.31 o 
  -7  -1  11      126.35       94.48     30.90 o 
  -6  -1  11      106.39       80.39     14.16 o 
  -5  -1  11       22.54       24.77     10.39 o 
  -4  -1  11       65.39       50.24      9.46 o 
  -3  -1  11      236.27      215.43     13.39 o 
  -2  -1  11      173.81      170.89     10.80 o 
  -1  -1  11      611.93      611.66     20.24 o 
   0  -1  11       81.72       79.58      8.21 o 
   1  -1  11     2643.69     2705.84     45.41 o 
   2  -1  11      234.14      193.58     13.55 o 
   3  -1  11      228.76      211.07     17.15 o 
   4  -1  11     1447.90     1408.21     41.92 o 
   5  -1  11     1905.98     1830.04     48.94 o 
   6  -1  11     1268.87     1206.64     42.83 o 
   7  -1  11     1067.57     1027.23     57.12 o 
   8  -1  11      969.74      971.21     51.85 o 
   9  -1  11       99.98       74.50     13.99 o 
  10  -1  11     2106.51     2110.14     76.44 o 
  -7   0  11       22.30      -13.37     13.37 o 
  -6   0  11       43.04        8.02      9.56 o 
  -5   0  11       44.16       12.70     11.16 o 
  -4   0  11      362.32      338.89     17.42 o 
  -3   0  11     1132.10     1108.47     28.30 o 
  -2   0  11       50.65       45.00      7.50 o 
  -1   0  11      976.18      980.17     24.97 o 
   0   0  11       12.19       14.95      5.71 o 
   1   0  11     4273.06     4474.75     56.20 o 
   2   0  11     1227.58     1202.62     36.74 o 
   3   0  11     2368.04     2403.17     53.26 o 
   4   0  11     4037.84     3924.37     70.75 o 
   5   0  11     4876.77     4794.21     80.73 o 
   6   0  11     4053.77     4037.20     75.58 o 
   7   0  11     4164.78     4199.59     70.90 o 
   8   0  11     2683.64     2702.48     54.72 o 
   9   0  11      497.98      492.27     28.00 o 
  10   0  11     2006.35     2012.13     63.41 o 
  11   0  11      959.48      974.70     52.63 o 
  -7   1  11       15.90        6.20      9.55 o 
  -6   1  11       50.57       32.07     13.87 o 
  -5   1  11       12.97       11.02     10.14 o 
  -4   1  11      400.17      376.87     18.19 o 
  -3   1  11      128.53      116.58     10.38 o 
  -2   1  11      547.77      552.51     19.12 o 
  -1   1  11      333.85      322.47     11.57 o 
   0   1  11       17.13       15.73      4.13 o 
   1   1  11     5288.82     5333.71     94.76 o 
   2   1  11     2899.10     2886.40     56.62 o 
   3   1  11     4143.64     4128.95     69.78 o 
   4   1  11     2573.28     2486.23     76.00 o 
   5   1  11     2854.52     2851.42     54.22 o 
   6   1  11     1255.72     1234.31     37.50 o 
   7   1  11     3409.87     3406.26     58.67 o 
   8   1  11     1950.22     1951.75     45.82 o 
   9   1  11      525.61      525.69     31.37 o 
  10   1  11     1843.69     1845.71     60.30 o 
  11   1  11      955.37      915.82     52.05 o 
  -7   2  11      199.01      174.00     19.72 o 
  -6   2  11      214.10      204.37     20.50 o 
  -5   2  11      167.95      141.51     13.88 o 
  -4   2  11     1371.13     1403.25     34.25 o 
  -3   2  11     2060.55     2109.73     49.81 o 
  -2   2  11     3172.30     3328.76     58.96 o 
  -1   2  11     2190.18     2241.21     32.97 o 
   0   2  11     1129.52     1143.14     22.83 o 
   1   2  11     3652.91     3604.70     61.89 o 
   2   2  11     1867.16     1825.11     44.02 o 
   3   2  11     3451.07     3303.77     84.87 o 
   4   2  11     1345.62     1349.63     32.94 o 
   5   2  11     1337.78     1329.65     39.20 o 
   6   2  11      344.34      377.56     18.59 o 
   7   2  11     3830.21     3875.71     62.05 o 
   8   2  11     1585.97     1522.07     61.49 o 
   9   2  11      494.26      447.39     28.93 o 
  10   2  11     1282.94     1263.37     50.00 o 
  11   2  11      260.98      293.06     26.41 o 
  -7   3  11      863.61      826.48     40.26 o 
  -6   3  11     1099.93     1040.58     36.73 o 
  -5   3  11      559.31      546.68     25.70 o 
  -4   3  11     1530.54     1553.63     36.18 o 
  -3   3  11     1245.97     1250.99     26.72 o 
  -2   3  11     4456.81     4641.60     50.80 o 
  -1   3  11     5307.24     5441.79     64.27 o 
   0   3  11     2080.59     2161.83     32.03 o 
   1   3  11     5704.30     5805.98     56.29 o 
   2   3  11     4748.48     4804.82     72.86 o 
   3   3  11     4562.87     4415.89     70.93 o 
   4   3  11     3129.13     3205.27     58.41 o 
   5   3  11     4769.10     4838.44     77.38 o 
   6   3  11      596.34      585.12     20.97 o 
   7   3  11     3283.55     3280.90     70.55 o 
   8   3  11     1916.37     1985.45     56.96 o 
   9   3  11      249.66      249.01     22.09 o 
  10   3  11      425.39      417.07     31.51 o 
  11   3  11      120.58      115.88     17.33 o 
  -7   4  11      839.59      819.24     40.68 o 
  -6   4  11      524.46      507.30     26.25 o 
  -5   4  11      166.39      147.95     13.24 o 
  -4   4  11      662.58      623.63     23.42 o 
  -3   4  11       69.20       81.71      7.41 o 
  -2   4  11     2553.71     2603.18     34.83 o 
  -1   4  11     4664.80     4835.40     60.34 o 
   0   4  11     3914.63     3979.85     63.71 o 
   1   4  11     6414.99     6382.50     60.09 o 
   2   4  11     2974.04     2906.42     46.95 o 
   3   4  11     5358.58     5287.46     77.71 o 
   4   4  11     4241.90     4292.28     60.66 o 
   5   4  11     3542.63     3480.39     58.66 o 
   6   4  11      363.61      353.08     19.50 o 
   7   4  11     3543.16     3433.02     73.89 o 
   8   4  11      400.01      429.56     27.45 o 
   9   4  11      305.38      319.30     25.10 o 
  10   4  11      916.98      915.15     42.79 o 
  11   4  11      250.34      266.75     25.45 o 
  -7   5  11      448.62      405.24     24.90 o 
  -6   5  11     1112.36     1083.06     34.71 o 
  -5   5  11     1351.07     1304.21     36.38 o 
  -4   5  11     1353.25     1376.05     35.31 o 
  -3   5  11     1219.44     1193.41     28.20 o 
  -2   5  11     2661.17     2710.10     35.96 o 
  -1   5  11     4503.85     4631.35     70.53 o 
   0   5  11     2732.49     2822.89     38.94 o 
   1   5  11     2358.11     2392.37     35.07 o 
   2   5  11      647.21      659.64     19.31 o 
   3   5  11      406.13      397.40     19.39 o 
   4   5  11     1540.66     1579.39     48.22 o 
   5   5  11     2255.02     2260.80     46.77 o 
   6   5  11      195.25      178.88     14.64 o 
   7   5  11     2458.21     2435.34     87.31 o 
   8   5  11      104.20       81.83     14.26 o 
   9   5  11      246.96      238.16     22.04 o 
  10   5  11      155.45      138.87     23.63 o 
  11   5  11      193.26      156.79     24.16 o 
  -7   6  11      941.68      955.14     34.59 o 
  -6   6  11     1612.85     1643.65     43.65 o 
  -5   6  11     1744.80     1748.65     42.96 o 
  -4   6  11     4906.81     4965.33     70.63 o 
  -3   6  11      497.64      535.37     19.55 o 
  -2   6  11     2260.62     2252.65     35.59 o 
  -1   6  11     3130.49     3202.03     45.18 o 
   0   6  11     2821.29     2812.94     46.65 o 
   1   6  11     3007.46     3017.50     43.54 o 
   2   6  11     3549.14     3596.89     47.46 o 
   3   6  11     2166.40     2184.57     48.92 o 
   4   6  11     2050.96     2060.26     55.43 o 
   5   6  11     3164.69     3147.47     56.75 o 
   6   6  11      502.60      517.05     23.80 o 
   7   6  11     1504.26     1542.36     42.53 o 
   8   6  11        5.11        8.86     10.19 o 
   9   6  11        8.62        6.49     10.85 o 
  10   6  11        0.88       10.93     11.11 o 
  11   6  11       24.60       30.09     13.83 o 
  -7   7  11      353.87      341.54     21.73 o 
  -6   7  11      817.08      849.64     31.99 o 
  -5   7  11     1265.99     1281.64     40.33 o 
  -4   7  11     4698.40     4842.86     65.29 o 
  -3   7  11     1465.59     1529.65     33.93 o 
  -2   7  11     3175.85     3221.51     47.41 o 
  -1   7  11     2361.79     2435.07     39.86 o 
   0   7  11     2796.59     2797.71     43.51 o 
   1   7  11     4163.02     4298.25     54.18 o 
   2   7  11     4621.29     4596.85     60.57 o 
   3   7  11     1291.71     1248.63     39.61 o 
   4   7  11     1313.97     1338.01     44.66 o 
   5   7  11      474.22      484.41     22.25 o 
   6   7  11       34.00       35.32      8.90 o 
   7   7  11     1031.79     1035.27     34.77 o 
   8   7  11        0.74       -3.19      9.30 o 
   9   7  11        0.09        2.04     11.27 o 
  10   7  11        1.38       -2.35     16.47 o 
  11   7  11       35.54       33.82     17.59 o 
  -7   8  11      681.59      608.86     40.19 o 
  -6   8  11      432.14      429.84     25.83 o 
  -5   8  11     1076.18     1079.98     39.32 o 
  -4   8  11     4251.65     4425.14     85.48 o 
  -3   8  11     1105.51     1118.25     32.97 o 
  -2   8  11     2067.41     2095.58     43.25 o 
  -1   8  11      352.04      364.15     17.65 o 
   0   8  11        9.36        3.92      6.65 o 
   1   8  11      399.65      433.77     17.23 o 
   2   8  11      242.94      247.59     17.66 o 
   3   8  11       12.79       20.85      8.97 o 
   4   8  11       24.74       14.72     10.54 o 
   5   8  11        5.46       -2.86      8.48 o 
   6   8  11       81.62       62.14      9.76 o 
   7   8  11      608.64      622.88     27.33 o 
   8   8  11       80.82       72.58     13.97 o 
   9   8  11       42.80       34.83     11.20 o 
  10   8  11       36.60       38.90     12.39 o 
  11   8  11       16.83       17.87     18.58 o 
  -6   9  11      488.58      462.28     30.77 o 
  -5   9  11      625.49      588.59     29.78 o 
  -4   9  11     1884.62     1937.35     51.68 o 
  -3   9  11      298.64      293.95     22.83 o 
  -2   9  11     1465.77     1351.91     44.35 o 
  -1   9  11      360.85      334.06     17.73 o 
   0   9  11      182.08      182.05     13.63 o 
   1   9  11      157.35      122.16     13.68 o 
   2   9  11     2160.19     2161.10     51.14 o 
   3   9  11      387.26      334.36     20.71 o 
   4   9  11       74.40       42.68      9.63 o 
   5   9  11      158.05      146.07     14.74 o 
   6   9  11      738.54      706.08     31.35 o 
   7   9  11        3.19        7.11      9.56 o 
   8   9  11      449.71      431.67     28.00 o 
   9   9  11      209.13      186.65     20.33 o 
  10   9  11      735.11      762.51     45.88 o 
  -6  10  11      437.38      433.30     42.42 o 
  -5  10  11      488.20      429.85     38.44 o 
  -4  10  11      887.35      924.27     53.11 o 
  -3  10  11     1034.64     1042.37     38.11 o 
  -2  10  11     2566.00     2581.36     64.15 o 
  -1  10  11     1959.19     2007.06     59.70 o 
   0  10  11      877.60      867.62     35.43 o 
   1  10  11       49.65       48.95     13.27 o 
   2  10  11      792.05      745.10     31.89 o 
   3  10  11       66.47       72.93     13.36 o 
   4  10  11       85.25       64.71     10.21 o 
   5  10  11      225.31      207.49     15.94 o 
   6  10  11      726.90      795.29     41.04 o 
   7  10  11       87.73       89.80     17.80 o 
   8  10  11       88.55       88.61     13.95 o 
   9  10  11      288.23      296.59     25.02 o 
  10  10  11      225.80      273.59     34.78 o 
  -5  11  11      224.78      207.80     26.31 o 
  -4  11  11      705.97      674.48     43.50 o 
  -3  11  11      324.24      314.04     25.54 o 
  -2  11  11     1854.41     1812.62     74.57 o 
  -1  11  11      229.07      223.40     20.90 o 
   0  11  11        0.25      -10.07     10.07 o 
   1  11  11      488.51      495.65     31.29 o 
   2  11  11        9.34        2.43      9.41 o 
   3  11  11      104.53       92.53     13.16 o 
   4  11  11        8.51        9.53      7.23 o 
   5  11  11      111.21      139.67     13.85 o 
   6  11  11      664.02      755.69     40.63 o 
   7  11  11      113.08       74.87     17.31 o 
   8  11  11      225.96      210.05     23.61 o 
   9  11  11      210.25      194.70     21.72 o 
  -4  12  11       80.38       68.86     17.42 o 
  -3  12  11       14.78       29.89     16.34 o 
  -2  12  11      158.99      147.16     19.05 o 
  -1  12  11      137.64      102.43     16.93 o 
   0  12  11       21.03       21.26     12.18 o 
   1  12  11      651.79      629.92     36.98 o 
   2  12  11       77.94       54.14     13.23 o 
   3  12  11     1423.88     1468.91     41.73 o 
   4  12  11      107.29       99.68     13.26 o 
   5  12  11     1134.81     1195.46     42.85 o 
   6  12  11      853.22      900.60     51.56 o 
   7  12  11     1363.10     1434.34     90.77 o 
   8  12  11     1312.83     1338.30     55.98 o 
   9  12  11      749.82      867.20     91.93 o 
  -3  13  11       40.00       17.56     14.67 o 
  -2  13  11        9.68       10.15     10.85 o 
  -1  13  11       41.43       27.06     13.13 o 
   0  13  11       29.03       18.50     10.15 o 
   1  13  11      408.06      388.83     30.64 o 
   2  13  11      439.56      436.87     31.54 o 
   3  13  11     1619.51     1723.18     61.35 o 
   4  13  11      625.49      665.02     39.38 o 
   5  13  11      223.81      254.72     23.88 o 
   6  13  11      838.38      865.61     45.74 o 
   7  13  11      842.56      792.01     44.82 o 
   8  13  11      530.30      480.72     54.27 o 
  -2  14  11      265.41      240.04     30.19 o 
  -1  14  11       46.70       19.40     15.21 o 
   0  14  11      217.67      170.59     20.04 o 
   1  14  11      183.20      184.72     20.39 o 
   2  14  11      105.47       83.52     14.74 o 
   3  14  11     1156.99     1218.56     57.08 o 
   4  14  11      248.17      244.19     22.77 o 
   5  14  11      354.72      366.66     26.21 o 
   6  14  11      173.70      187.59     23.52 o 
   7  14  11      415.09      422.22     40.15 o 
  -1  15  11      338.01      253.74     47.74 o 
   0  15  11      583.15      560.76     34.97 o 
   1  15  11      208.68      163.83     20.39 o 
   2  15  11      129.88       84.38     21.91 o 
   3  15  11     1706.21     1726.35     96.73 o 
   4  15  11      798.18      773.87     40.66 o 
   5  15  11     1110.28     1171.19     91.81 o 
  -1  -7  12      944.72      945.38     83.83 o 
   1  -7  12      668.54      607.27     55.20 o 
   2  -7  12      680.49      697.13     57.42 o 
   3  -7  12      749.10      736.22     58.64 o 
   4  -7  12     1342.17     1327.09     76.52 o 
   5  -7  12     1246.20     1215.16     61.18 o 
  -2  -6  12      257.71      249.93     81.00 o 
  -1  -6  12      588.25      554.35     46.49 o 
   0  -6  12      267.63      246.36     33.19 o 
   1  -6  12     1051.66      942.19    181.48 o 
   2  -6  12      526.78      499.72     47.25 o 
   3  -6  12      908.84      950.64     63.00 o 
   4  -6  12     2197.77     2156.70     76.77 o 
   5  -6  12     2014.23     1889.56     78.10 o 
   6  -6  12      716.78      712.14     40.22 o 
  -4  -5  12      297.61      259.82     26.98 o 
  -3  -5  12      195.29      180.60     23.79 o 
  -2  -5  12      345.53      329.69     29.32 o 
  -1  -5  12     1047.61     1033.76     44.19 o 
   0  -5  12      429.81      461.44     34.47 o 
   1  -5  12     1104.07     1052.21     66.19 o 
   2  -5  12      222.17      185.06     30.95 o 
   3  -5  12      315.41      280.70     39.96 o 
   4  -5  12      685.11      629.81     39.96 o 
   5  -5  12     1092.27     1040.64     55.29 o 
   6  -5  12      684.59      657.94     37.35 o 
   7  -5  12      468.06      463.54     41.41 o 
   8  -5  12      256.38      228.07     41.78 o 
  -4  -4  12     1109.63     1208.63     46.89 o 
  -3  -4  12      806.93      839.74     37.79 o 
  -2  -4  12      762.08      790.77     39.20 o 
  -1  -4  12     1212.30     1198.56     46.30 o 
   0  -4  12      849.93      891.68     38.73 o 
   1  -4  12     2274.81     2369.53     60.84 o 
   2  -4  12      611.14      544.65     45.97 o 
   3  -4  12      595.66      577.00     36.64 o 
   4  -4  12      879.54      840.15     44.04 o 
   5  -4  12     2562.14     2525.03    117.40 o 
   6  -4  12      750.01      799.14     39.68 o 
   7  -4  12     1936.34     2108.16     81.27 o 
   8  -4  12      372.45      346.67     32.94 o 
  -5  -3  12      437.57      448.16     58.80 o 
  -4  -3  12     1350.29     1459.21     44.24 o 
  -3  -3  12      561.91      531.52     29.39 o 
  -2  -3  12      940.17      982.46     35.54 o 
  -1  -3  12     1176.46     1204.82     39.02 o 
   0  -3  12     1010.12     1049.51     40.67 o 
   1  -3  12     5420.20     5663.90    105.81 o 
   2  -3  12     2799.14     2888.31     76.50 o 
   3  -3  12     2526.17     2543.41     68.60 o 
   4  -3  12     1763.35     1721.10     50.14 o 
   5  -3  12     2551.06     2618.58     75.97 o 
   6  -3  12     1103.28     1079.88     53.80 o 
   7  -3  12     1796.65     1781.22     64.52 o 
   8  -3  12      395.30      340.21     31.96 o 
   9  -3  12       54.50       28.81     23.26 o 
  -5  -2  12      237.59      240.14     25.55 o 
  -4  -2  12     1838.66     1909.71     55.60 o 
  -3  -2  12      978.22     1050.17     35.53 o 
  -2  -2  12     1747.06     1837.88     42.36 o 
  -1  -2  12      865.35      881.76     28.32 o 
   0  -2  12     1001.43     1014.11     34.15 o 
   1  -2  12     2183.95     2133.52     43.10 o 
   2  -2  12     1296.16     1285.28     42.62 o 
   3  -2  12      790.98      767.23     33.59 o 
   4  -2  12       65.07       50.32     13.16 o 
   5  -2  12      190.79      167.95     16.55 o 
   6  -2  12       16.34       21.10     18.58 o 
   7  -2  12     1271.61     1290.63     45.85 o 
   8  -2  12      217.27      187.88     17.96 o 
   9  -2  12       35.01       25.14     18.68 o 
  10  -2  12       93.41      112.91     22.61 o 
  -6  -1  12      720.76      706.28     48.24 o 
  -5  -1  12      436.66      467.13     30.63 o 
  -4  -1  12     1793.88     1857.27     53.60 o 
  -3  -1  12      647.14      630.52     25.13 o 
  -2  -1  12     2006.44     2084.09     44.31 o 
  -1  -1  12      451.55      471.91     20.46 o 
   0  -1  12      376.49      353.88     19.86 o 
   1  -1  12     1214.25     1225.76     31.67 o 
   2  -1  12     1793.40     1795.93     44.28 o 
   3  -1  12     1164.24     1027.20     50.54 o 
   4  -1  12      383.47      384.21     23.17 o 
   5  -1  12      210.63      197.14     18.69 o 
   6  -1  12       66.75       46.04     10.40 o 
   7  -1  12      896.48      918.55     36.85 o 
   8  -1  12       53.71       32.76      9.98 o 
   9  -1  12       41.95       22.43     11.97 o 
  10  -1  12       82.74       79.52     19.61 o 
  -6   0  12      663.54      623.49     34.18 o 
  -5   0  12      384.63      352.27     24.77 o 
  -4   0  12      932.53      952.52     33.28 o 
  -3   0  12      711.59      728.00     26.61 o 
  -2   0  12     2585.88     2680.09     52.33 o 
  -1   0  12     1810.42     1895.59     40.11 o 
   0   0  12     1704.52     1777.52     36.48 o 
   1   0  12     1787.45     1767.99     42.61 o 
   2   0  12     4017.55     4031.77     66.36 o 
   3   0  12     2659.20     2573.44     57.93 o 
   4   0  12     1085.30     1086.90     38.13 o 
   5   0  12      835.14      770.15     32.75 o 
   6   0  12      348.11      321.01     22.10 o 
   7   0  12      719.76      656.39     35.67 o 
   8   0  12        0.05       -8.67      8.67 o 
   9   0  12        0.37      -11.11     11.11 o 
  10   0  12      101.36       69.14     17.19 o 
  -6   1  12      450.99      444.78     29.88 o 
  -5   1  12      390.56      364.13     25.18 o 
  -4   1  12     1163.32     1219.28     37.23 o 
  -3   1  12      318.75      316.38     16.10 o 
  -2   1  12     2421.96     2466.81     42.37 o 
  -1   1  12     1729.72     1781.42     38.27 o 
   0   1  12      827.65      852.91     22.95 o 
   1   1  12       86.89       84.83     11.06 o 
   2   1  12      329.28      298.82     19.78 o 
   3   1  12       93.03       82.34     12.46 o 
   4   1  12      746.54      658.62     29.29 o 
   5   1  12       86.61       49.75      9.73 o 
   6   1  12       57.91       51.01     12.12 o 
   7   1  12      637.33      596.79     39.40 o 
   8   1  12       14.33       15.71      8.55 o 
   9   1  12       16.47        1.62     10.55 o 
  10   1  12       32.05       36.78     15.96 o 
  11   1  12       24.06        0.36     12.39 o 
  -7   2  12      589.28      529.81     64.48 o 
  -6   2  12     1395.20     1320.15     49.46 o 
  -5   2  12      565.59      524.48     28.89 o 
  -4   2  12     1060.78     1037.41     39.04 o 
  -3   2  12       25.38       16.63      7.11 o 
  -2   2  12      748.46      764.40     25.67 o 
  -1   2  12      638.16      643.92     18.42 o 
   0   2  12       38.07       26.29      6.16 o 
   1   2  12       58.16       60.18      9.79 o 
   2   2  12       25.59       21.42      8.38 o 
   3   2  12       18.14        5.95      8.82 o 
   4   2  12      392.31      371.73     22.40 o 
   5   2  12       10.99       10.64      7.94 o 
   6   2  12      532.64      476.27     26.42 o 
   7   2  12       75.19       62.78     11.45 o 
   8   2  12      865.68      800.49     36.87 o 
   9   2  12      728.74      711.68     36.76 o 
  10   2  12      723.33      706.20     38.25 o 
  11   2  12      313.10      259.45     34.53 o 
  -7   3  12      798.85      735.53     52.94 o 
  -6   3  12      208.55      234.51     22.45 o 
  -5   3  12     1105.27     1057.70     36.57 o 
  -4   3  12     1491.43     1479.82     41.26 o 
  -3   3  12      175.04      163.86     12.16 o 
  -2   3  12     1079.50     1120.24     27.62 o 
  -1   3  12      722.01      730.46     22.00 o 
   0   3  12     2251.53     2284.94     35.35 o 
   1   3  12     1037.08     1013.02     26.32 o 
   2   3  12     1008.64      981.20     33.50 o 
   3   3  12     1172.48     1179.34     37.14 o 
   4   3  12        0.43        0.34      8.28 o 
   5   3  12      254.25      245.98     17.07 o 
   6   3  12     1116.12     1082.44     31.18 o 
   7   3  12      495.02      504.19     28.46 o 
   8   3  12     2465.19     2488.34     65.34 o 
   9   3  12      866.19      918.70     41.60 o 
  10   3  12      811.85      767.61     39.79 o 
  11   3  12      142.04      169.56     22.98 o 
  -7   4  12      146.57       95.53     26.84 o 
  -6   4  12      147.31      138.39     15.18 o 
  -5   4  12      317.11      323.03     21.15 o 
  -4   4  12     1647.36     1692.20     39.56 o 
  -3   4  12       67.61       54.67      8.20 o 
  -2   4  12      438.45      425.00     15.75 o 
  -1   4  12      496.45      524.02     17.12 o 
   0   4  12      183.50      175.63     10.17 o 
   1   4  12      345.10      317.62     15.31 o 
   2   4  12      303.97      270.66     16.30 o 
   3   4  12      450.78      413.57     22.52 o 
   4   4  12       37.65       26.31      9.24 o 
   5   4  12      286.39      265.78     16.82 o 
   6   4  12      366.46      358.18     20.10 o 
   7   4  12      290.00      256.37     18.61 o 
   8   4  12      259.40      233.93     21.37 o 
   9   4  12     1525.65     1573.20     54.16 o 
  10   4  12      213.07      201.15     21.43 o 
  11   4  12      131.65      128.63     21.31 o 
  -7   5  12      335.01      352.65     34.38 o 
  -6   5  12        3.48        6.69      9.00 o 
  -5   5  12      151.46      117.90     12.07 o 
  -4   5  12      357.02      314.79     20.07 o 
  -3   5  12      212.06      186.50     13.15 o 
  -2   5  12       11.07        5.00      4.90 o 
  -1   5  12      471.30      465.63     16.40 o 
   0   5  12      458.15      445.00     15.56 o 
   1   5  12      682.77      696.87     19.51 o 
   2   5  12      106.42       81.97      8.50 o 
   3   5  12      921.66      943.87     38.57 o 
   4   5  12      315.85      300.33     23.02 o 
   5   5  12     1667.92     1644.63     47.68 o 
   6   5  12     1757.30     1803.74     48.72 o 
   7   5  12     1011.68     1030.96     35.46 o 
   8   5  12     2045.56     2040.02     59.16 o 
   9   5  12     1443.23     1520.99     53.68 o 
  10   5  12     1502.29     1470.43     55.22 o 
  11   5  12      423.15      444.42     45.92 o 
  -7   6  12      394.72      363.09     40.03 o 
  -6   6  12       31.86       24.51     18.70 o 
  -5   6  12       49.15       31.63      9.32 o 
  -4   6  12       67.25       56.33     11.20 o 
  -3   6  12       10.56        3.52      6.83 o 
  -2   6  12        3.04        6.21      6.23 o 
  -1   6  12        6.33       -1.34      6.95 o 
   0   6  12      127.60      119.45      9.93 o 
   1   6  12      930.88      921.37     24.56 o 
   2   6  12        8.51        8.00      5.28 o 
   3   6  12     1612.08     1607.35     43.88 o 
   4   6  12     1558.04     1584.03     51.01 o 
   5   6  12     3751.68     3820.05     69.32 o 
   6   6  12     4059.60     4151.17    106.90 o 
   7   6  12     1925.39     1980.55     49.27 o 
   8   6  12     1198.84     1141.79     44.45 o 
   9   6  12     2622.81     2724.46     72.54 o 
  10   6  12     1225.88     1282.88     51.86 o 
  11   6  12     1032.52     1055.41    100.90 o 
  -6   7  12        2.69       10.31      8.25 o 
  -5   7  12       14.62       14.77      9.15 o 
  -4   7  12        0.85       -8.53      9.39 o 
  -3   7  12      341.65      320.35     18.31 o 
  -2   7  12        1.85        9.25      6.88 o 
  -1   7  12       67.93       54.87      8.09 o 
   0   7  12      842.40      860.45     31.70 o 
   1   7  12     2007.16     2061.97     49.42 o 
   2   7  12      270.89      248.79     13.17 o 
   3   7  12     2397.37     2388.10     54.23 o 
   4   7  12      710.57      686.53     33.61 o 
   5   7  12     2545.30     2605.56     67.86 o 
   6   7  12     1747.09     1792.42     45.16 o 
   7   7  12     1160.37     1150.68     37.81 o 
   8   7  12      415.82      379.75     25.54 o 
   9   7  12     1419.37     1436.86     52.60 o 
  10   7  12     1042.45     1069.02     47.33 o 
  11   7  12     1160.84     1187.96     93.09 o 
  -6   8  12      147.61      129.06     16.11 o 
  -5   8  12       71.92       62.98     11.65 o 
  -4   8  12     1029.17     1045.09     34.15 o 
  -3   8  12     2162.20     2249.34     56.53 o 
  -2   8  12     1215.64     1235.39     33.92 o 
  -1   8  12      394.97      355.03     17.84 o 
   0   8  12     2494.33     2577.30     61.39 o 
   1   8  12     3696.01     3807.25     60.15 o 
   2   8  12      884.79      876.28     31.86 o 
   3   8  12     3493.80     3627.86     68.59 o 
   4   8  12      562.34      557.23     30.37 o 
   5   8  12     1460.50     1521.95     46.10 o 
   6   8  12     1837.61     1885.49     46.94 o 
   7   8  12     1906.05     2063.24     50.88 o 
   8   8  12      703.10      750.86     36.75 o 
   9   8  12     1196.27     1205.09     48.55 o 
  10   8  12      706.29      741.01     40.01 o 
  -6   9  12      228.30      247.16     33.52 o 
  -5   9  12       37.31       15.97     13.34 o 
  -4   9  12      648.02      656.67     31.00 o 
  -3   9  12      879.46      866.48     30.70 o 
  -2   9  12      837.24      815.88     28.58 o 
  -1   9  12        8.06        2.59      7.82 o 
   0   9  12     1468.30     1471.79     44.70 o 
   1   9  12     2834.33     2835.77     54.89 o 
   2   9  12     3969.81     4219.47    102.68 o 
   3   9  12     6654.83     6944.14     99.97 o 
   4   9  12     2151.91     2150.09     72.41 o 
   5   9  12     2785.82     2943.60     65.48 o 
   6   9  12     2724.88     2828.50     65.79 o 
   7   9  12     2693.38     2752.60     68.49 o 
   8   9  12      969.48     1024.14     43.25 o 
   9   9  12     1276.05     1403.14     52.55 o 
  10   9  12      269.13      291.67     29.42 o 
  -5  10  12       34.98       26.03     11.63 o 
  -4  10  12      354.83      340.14     30.96 o 
  -3  10  12      612.54      614.55     30.23 o 
  -2  10  12     1597.55     1607.74     49.62 o 
  -1  10  12      257.20      236.60     18.78 o 
   0  10  12     1839.63     1845.77     52.33 o 
   1  10  12     2058.90     2040.57     54.40 o 
   2  10  12     1945.40     1983.25     51.99 o 
   3  10  12     4510.68     4773.27     82.92 o 
   4  10  12      964.82     1035.22     41.92 o 
   5  10  12      737.84      829.51     35.01 o 
   6  10  12      963.70     1034.92     39.70 o 
   7  10  12     1906.92     2005.56     90.45 o 
   8  10  12      668.75      653.59     39.24 o 
   9  10  12     1033.29     1104.49     46.89 o 
  10  10  12      294.81      283.79     46.37 o 
  -4  11  12      146.79       98.90     28.37 o 
  -3  11  12     1825.19     1749.51     57.37 o 
  -2  11  12     2677.03     2692.70     69.93 o 
  -1  11  12      573.35      585.09     29.13 o 
   0  11  12     2015.11     1973.60     59.33 o 
   1  11  12      540.17      501.30     32.28 o 
   2  11  12      658.15      603.09     34.68 o 
   3  11  12     1950.79     1981.97     53.79 o 
   4  11  12      934.90      974.28     60.07 o 
   5  11  12      977.63     1053.40     39.87 o 
   6  11  12      688.70      663.78     39.12 o 
   7  11  12     1809.25     1893.45     78.59 o 
   8  11  12      437.67      453.05     34.35 o 
   9  11  12      990.18     1075.67    103.62 o 
  -4  12  12      460.03      448.32     69.92 o 
  -3  12  12     1000.20      943.68     51.63 o 
  -2  12  12     1837.33     1855.13     60.15 o 
  -1  12  12     1812.45     1779.45     77.00 o 
   0  12  12     3319.85     3305.81     78.31 o 
   1  12  12      982.20      945.39     45.57 o 
   2  12  12     1504.33     1377.65     54.05 o 
   3  12  12     3594.33     3602.09     88.21 o 
   4  12  12     2684.83     2774.46     76.34 o 
   5  12  12     1301.23     1441.64     56.37 o 
   6  12  12     1277.54     1272.08     64.56 o 
   7  12  12      719.14      741.95     54.75 o 
   8  12  12      104.34      106.51     21.30 o 
  -3  13  12      761.52      777.48     91.98 o 
  -2  13  12     2210.45     2151.87     67.48 o 
  -1  13  12     1557.53     1513.16     75.87 o 
   0  13  12     2957.04     3033.62    110.13 o 
   1  13  12      695.68      726.84     41.86 o 
   2  13  12      371.43      361.90     29.69 o 
   3  13  12      536.63      578.06     36.49 o 
   4  13  12      875.13      822.77     55.93 o 
   5  13  12      263.52      241.41     29.64 o 
   6  13  12      352.27      358.91     52.23 o 
   7  13  12      248.98      238.07     31.69 o 
  -1  14  12      237.85      235.35     24.17 o 
   0  14  12     1520.78     1475.73     49.47 o 
   1  14  12      126.54       88.43     16.13 o 
   2  14  12      198.24      188.51     20.12 o 
   3  14  12      232.93      240.88     25.52 o 
   4  14  12      339.01      275.46     29.24 o 
   5  14  12       82.28       89.24     21.30 o 
   6  14  12      344.48      298.52     34.33 o 
   0  15  12      984.41      964.94     63.72 o 
   1  15  12     1271.73     1249.96     71.50 o 
   2  15  12      526.38      509.43     33.09 o 
   3  15  12      554.90      502.01     38.88 o 
   4  15  12      265.29      257.22     48.63 o 
   2  -6  13      180.82      123.79     28.53 o 
   3  -6  13        8.70       12.52     22.54 o 
   4  -6  13       70.07       14.93     40.56 o 
   5  -6  13       20.50      -14.71     16.97 o 
  -2  -5  13        7.80       15.98     11.60 o 
  -1  -5  13        5.71       21.35     13.73 o 
   0  -5  13       34.07      -19.67     19.67 o 
   1  -5  13        7.11       12.94     19.08 o 
   2  -5  13       17.53      -15.60     28.61 o 
   3  -5  13      106.13       82.97     31.93 o 
   4  -5  13        0.76       24.50     15.71 o 
   5  -5  13      453.78      430.22     35.70 o 
   6  -5  13       59.10       68.93     16.53 o 
  -3  -4  13       13.31       23.24     13.24 o 
  -2  -4  13      367.73      357.38     31.60 o 
  -1  -4  13        5.50      -10.97     10.97 o 
   0  -4  13        0.94        7.52      9.34 o 
   1  -4  13       87.21       37.73     25.52 o 
   2  -4  13       91.03       47.39     17.79 o 
   3  -4  13        4.63       25.96     16.91 o 
   4  -4  13      111.02      100.34     16.97 o 
   5  -4  13       32.79        8.43     16.86 o 
   6  -4  13     1413.50     1422.69     61.18 o 
   7  -4  13       48.16       34.80     15.48 o 
  -4  -3  13       64.64       50.63     13.94 o 
  -3  -3  13       66.07       54.98     12.39 o 
  -2  -3  13      470.88      466.67     30.67 o 
  -1  -3  13      114.21       93.01     13.42 o 
   0  -3  13        1.36       -4.00      9.71 o 
   1  -3  13      327.86      289.60     28.09 o 
   2  -3  13        7.08        9.91     11.87 o 
   3  -3  13      204.11      193.69     19.18 o 
   4  -3  13        2.21       -0.47     10.26 o 
   5  -3  13      476.63      476.82     34.50 o 
   6  -3  13      665.95      654.19     40.55 o 
   7  -3  13      163.80      114.23     24.22 o 
   8  -3  13      214.18      211.29     21.58 o 
  -4  -2  13        5.67       18.93     11.65 o 
  -3  -2  13      165.46      161.67     17.58 o 
  -2  -2  13       35.54       11.85      9.28 o 
  -1  -2  13       87.72       81.71     11.80 o 
   0  -2  13      752.59      756.94     30.86 o 
   1  -2  13     1585.71     1582.88     43.55 o 
   2  -2  13      764.91      751.33     34.50 o 
   3  -2  13     1106.01     1186.71     43.62 o 
   4  -2  13       23.97        5.75      7.85 o 
   5  -2  13      689.38      682.90     33.22 o 
   6  -2  13     1032.97     1074.02     58.51 o 
   7  -2  13      588.31      653.31     31.15 o 
   8  -2  13      701.39      682.59     53.61 o 
   9  -2  13      567.27      621.86     53.87 o 
  -5  -1  13        0.32      -20.11     20.11 o 
  -4  -1  13       86.00       51.98     14.21 o 
  -3  -1  13      553.18      504.27     26.72 o 
  -2  -1  13      134.63      132.32     12.58 o 
  -1  -1  13       49.31       37.50     12.08 o 
   0  -1  13      166.21      166.14     18.31 o 
   1  -1  13     1669.19     1641.85     51.18 o 
   2  -1  13      656.81      652.98     27.92 o 
   3  -1  13     3011.10     3056.11     61.37 o 
   4  -1  13      475.19      466.13     26.75 o 
   5  -1  13     1794.45     1755.06     51.86 o 
   6  -1  13     2335.48     2319.55     61.43 o 
   7  -1  13     2311.03     2254.69     61.90 o 
   8  -1  13     1731.10     1780.68     68.43 o 
   9  -1  13     1826.34     1911.05     64.13 o 
  -5   0  13       30.93        0.60     16.69 o 
  -4   0  13        4.90       -0.73     11.66 o 
  -3   0  13      272.21      267.51     17.51 o 
  -2   0  13      338.67      331.44     18.46 o 
  -1   0  13       15.93       -3.33      8.18 o 
   0   0  13       89.72       63.96     13.66 o 
   1   0  13      693.38      726.35     28.68 o 
   2   0  13      696.99      654.83     27.74 o 
   3   0  13     2821.81     2924.68     66.70 o 
   4   0  13      736.05      680.90     31.44 o 
   5   0  13     1544.87     1479.21     47.19 o 
   6   0  13      654.06      607.47     30.97 o 
   7   0  13     1501.52     1572.84     51.06 o 
   8   0  13     1036.72     1073.81     39.98 o 
   9   0  13     1593.27     1569.72     72.17 o 
  10   0  13      512.15      513.52     57.49 o 
  -6   1  13      270.40      218.98     40.19 o 
  -5   1  13       18.64       15.15     12.03 o 
  -4   1  13      127.22      120.01     14.88 o 
  -3   1  13     1393.13     1444.33     38.42 o 
  -2   1  13     1535.99     1636.13     39.63 o 
  -1   1  13      891.78      916.43     31.36 o 
   0   1  13     1117.42     1189.50     35.88 o 
   1   1  13      538.46      598.90     25.89 o 
   2   1  13      391.47      387.57     21.18 o 
   3   1  13     1678.56     1695.55     47.93 o 
   4   1  13      427.50      417.94     30.34 o 
   5   1  13      390.86      352.46     22.87 o 
   6   1  13      611.09      591.67     30.08 o 
   7   1  13      676.91      671.77     45.51 o 
   8   1  13      768.23      700.58     34.71 o 
   9   1  13     2199.55     2286.09     77.30 o 
  10   1  13      543.57      522.79     47.21 o 
  -6   2  13      888.66      893.66     56.42 o 
  -5   2  13      239.15      240.64     21.17 o 
  -4   2  13      460.64      447.89     28.62 o 
  -3   2  13     1292.12     1314.01     36.28 o 
  -2   2  13     1816.31     1889.74     48.34 o 
  -1   2  13      935.09      923.79     30.07 o 
   0   2  13     2415.25     2474.68     54.83 o 
   1   2  13     1320.63     1302.35     37.47 o 
   2   2  13      900.58      883.22     33.56 o 
   3   2  13     4716.70     4728.25    103.60 o 
   4   2  13     3122.85     3143.68     66.33 o 
   5   2  13     4875.73     4779.03     79.18 o 
   6   2  13     2092.41     2156.18     57.29 o 
   7   2  13     2461.32     2385.86     62.10 o 
   8   2  13      973.67      890.96     46.90 o 
   9   2  13     2030.30     2092.26     73.86 o 
  10   2  13      539.39      501.75     54.16 o 
  -6   3  13      619.48      574.58     65.06 o 
  -5   3  13      270.09      252.81     21.67 o 
  -4   3  13      281.34      244.37     21.09 o 
  -3   3  13      511.88      477.60     21.85 o 
  -2   3  13     1689.99     1755.05     48.66 o 
  -1   3  13     1779.56     1904.72     36.38 o 
   0   3  13     3161.98     3380.54     61.74 o 
   1   3  13     3397.76     3388.19     65.54 o 
   2   3  13     1440.53     1416.81     42.10 o 
   3   3  13     3024.64     2996.88     62.69 o 
   4   3  13     2876.48     2913.33     63.00 o 
   5   3  13     3091.95     3062.95     74.64 o 
   6   3  13     1989.21     1915.02     48.33 o 
   7   3  13     1048.16     1002.03     48.03 o 
   8   3  13      108.61       40.89     15.55 o 
   9   3  13     1548.20     1588.84     64.70 o 
  10   3  13      310.20      285.38     29.73 o 
  -6   4  13     1248.63     1195.16     96.20 o 
  -5   4  13      331.79      313.01     24.70 o 
  -4   4  13     1017.39     1024.19     40.74 o 
  -3   4  13     1120.28     1128.69     35.62 o 
  -2   4  13     1425.59     1494.89     34.90 o 
  -1   4  13      520.73      539.23     19.56 o 
   0   4  13     3589.61     3724.81     55.00 o 
   1   4  13     1856.74     1852.83     41.15 o 
   2   4  13       57.68       43.71      9.53 o 
   3   4  13     1142.34     1116.39     37.63 o 
   4   4  13      385.21      344.94     21.84 o 
   5   4  13      955.97      940.18     33.14 o 
   6   4  13     1256.41     1244.21     44.38 o 
   7   4  13      717.75      680.45     33.77 o 
   8   4  13        7.23      -14.82     14.82 o 
   9   4  13      497.15      542.93     33.02 o 
  10   4  13       82.21       67.81     14.72 o 
  -6   5  13     1126.78     1131.03     55.74 o 
  -5   5  13      929.60      912.09     40.44 o 
  -4   5  13     1613.29     1675.61     57.77 o 
  -3   5  13     1227.68     1233.86     37.69 o 
  -2   5  13     1409.84     1456.30     31.35 o 
  -1   5  13       88.28       87.55     10.27 o 
   0   5  13     3250.78     3398.46     60.86 o 
   1   5  13     2085.24     2082.54     39.51 o 
   2   5  13     2242.79     2190.13     46.25 o 
   3   5  13     2918.94     2948.85     61.45 o 
   4   5  13     1409.22     1397.20     50.02 o 
   5   5  13     2105.21     2054.63     82.22 o 
   6   5  13     1840.49     1844.25     64.39 o 
   7   5  13     1012.05     1016.10     35.79 o 
   8   5  13        2.89       13.30     10.86 o 
   9   5  13       47.21       22.90     10.22 o 
  10   5  13       27.70      -14.35     14.35 o 
  -6   6  13      458.65      468.96     36.75 o 
  -5   6  13      348.42      311.54     21.66 o 
  -4   6  13     1024.69     1033.65     36.78 o 
  -3   6  13     1564.83     1566.72     43.52 o 
  -2   6  13     2009.09     2011.16     42.48 o 
  -1   6  13      237.52      243.02     13.63 o 
   0   6  13     3681.78     3887.95    100.32 o 
   1   6  13     2484.70     2581.59     48.37 o 
   2   6  13     3043.88     3178.12     57.11 o 
   3   6  13     2315.59     2376.64     63.78 o 
   4   6  13     1280.68     1289.70     47.57 o 
   5   6  13      146.48      142.57     16.53 o 
   6   6  13     1260.60     1235.31     49.58 o 
   7   6  13     1380.31     1394.73     51.79 o 
   8   6  13       68.66       71.08     13.95 o 
   9   6  13      325.06      329.18     26.41 o 
  10   6  13        1.68        9.56     12.78 o 
  -6   7  13      556.19      553.87     33.84 o 
  -5   7  13      524.73      516.98     27.98 o 
  -4   7  13      805.29      800.57     32.95 o 
  -3   7  13     1645.97     1658.67     45.87 o 
  -2   7  13     1974.79     2048.79     43.90 o 
  -1   7  13       39.19       45.33      7.78 o 
   0   7  13     1389.18     1440.00     33.13 o 
   1   7  13      287.77      265.51     14.32 o 
   2   7  13      818.39      775.65     31.49 o 
   3   7  13     1277.33     1176.27     39.35 o 
   4   7  13       41.55       26.78     10.49 o 
   5   7  13        0.90      -10.37     10.37 o 
   6   7  13      244.47      219.51     17.35 o 
   7   7  13      799.87      885.85     34.07 o 
   8   7  13       82.52       55.09     11.18 o 
   9   7  13      221.92      191.52     28.70 o 
  10   7  13      146.86      102.81     17.15 o 
  -5   8  13      638.22      603.44     30.70 o 
  -4   8  13      391.17      406.91     24.44 o 
  -3   8  13     1488.23     1567.32     41.02 o 
  -2   8  13     1640.78     1677.35     40.81 o 
  -1   8  13      208.06      194.43     14.05 o 
   0   8  13      939.85      914.66     29.51 o 
   1   8  13      174.94      160.38     13.77 o 
   2   8  13      385.11      346.59     19.39 o 
   3   8  13      649.59      630.63     29.72 o 
   4   8  13      334.78      333.16     25.13 o 
   5   8  13      340.61      272.74     21.44 o 
   6   8  13        2.73       -7.49      9.69 o 
   7   8  13        1.34        5.44      7.86 o 
   8   8  13      106.28       91.22     15.27 o 
   9   8  13       48.28       27.39     12.08 o 
  10   8  13      895.82      973.26     61.15 o 
  -5   9  13      499.12      494.43     28.50 o 
  -4   9  13       77.88       86.13     14.37 o 
  -3   9  13      988.57     1008.62     33.77 o 
  -2   9  13     1861.48     1887.18     44.64 o 
  -1   9  13     1003.95      952.24     30.59 o 
   0   9  13     3289.40     3390.59     69.99 o 
   1   9  13       19.25       15.17      7.48 o 
   2   9  13      501.03      507.15     23.78 o 
   3   9  13      223.23      239.72     19.79 o 
   4   9  13      334.81      330.41     25.66 o 
   5   9  13      461.23      436.27     26.46 o 
   6   9  13        7.06      -10.05     11.30 o 
   7   9  13       46.66       35.69     11.25 o 
   8   9  13      192.22      156.66     18.26 o 
   9   9  13       12.54       -5.82     11.55 o 
  10   9  13      350.61      407.97     40.50 o 
  -5  10  13      475.24      404.45     52.89 o 
  -4  10  13       58.49       61.00     12.01 o 
  -3  10  13      240.06      219.62     16.87 o 
  -2  10  13      279.08      283.35     18.27 o 
  -1  10  13      291.68      258.82     19.96 o 
   0  10  13      318.44      304.40     22.50 o 
   1  10  13       11.63        6.42     15.33 o 
   2  10  13      172.20      136.29     15.59 o 
   3  10  13        0.40       -7.91     11.46 o 
   4  10  13      224.73      200.94     18.68 o 
   5  10  13      252.46      241.00     21.56 o 
   6  10  13       21.22       -9.29      9.29 o 
   7  10  13      230.59      236.98     25.63 o 
   8  10  13      234.42      220.84     25.19 o 
   9  10  13      111.93       76.79     15.62 o 
  -4  11  13       23.02       32.44     13.11 o 
  -3  11  13       22.41       30.05     16.42 o 
  -2  11  13        2.69        7.69     10.34 o 
  -1  11  13        0.24      -12.42     12.42 o 
   0  11  13      160.67      151.69     17.54 o 
   1  11  13       49.74       37.70     11.51 o 
   2  11  13      147.54      130.47     18.49 o 
   3  11  13       17.90       -0.15      9.51 o 
   4  11  13       44.90       24.60      9.42 o 
   5  11  13      737.50      750.71     35.34 o 
   6  11  13        4.91       -8.48     11.63 o 
   7  11  13     1223.02     1257.38     56.41 o 
   8  11  13     1235.05     1343.22     59.98 o 
   9  11  13      569.33      554.61     58.41 o 
  -3  12  13      363.16      325.60     41.55 o 
  -2  12  13       29.25       31.25     15.97 o 
  -1  12  13        0.55       -2.83     12.17 o 
   0  12  13      232.96      194.44     20.45 o 
   1  12  13        9.44      -17.64     17.64 o 
   2  12  13      180.31      151.90     19.68 o 
   3  12  13       76.88       53.88     21.70 o 
   4  12  13      476.05      456.54     25.77 o 
   5  12  13      664.38      679.37     40.08 o 
   6  12  13      566.74      577.59     37.50 o 
   7  12  13      872.89      860.25     47.00 o 
   8  12  13      815.89      969.54     51.36 o 
  -2  13  13      147.75      134.34     27.82 o 
  -1  13  13      441.61      407.06     29.91 o 
   0  13  13      315.87      280.49     24.94 o 
   1  13  13      284.75      239.06     23.10 o 
   2  13  13      377.60      351.45     29.76 o 
   3  13  13      333.35      320.03     24.41 o 
   4  13  13      191.10      191.64     19.72 o 
   5  13  13     1532.13     1633.59     67.51 o 
   6  13  13       19.74        3.87     10.92 o 
   7  13  13      581.73      552.70     45.87 o 
  -1  14  13      618.36      565.81     77.04 o 
   0  14  13      302.13      255.88     25.88 o 
   1  14  13      220.56      176.05     23.45 o 
   2  14  13      616.68      577.84     56.46 o 
   3  14  13      250.32      225.61     25.71 o 
   4  14  13      891.86      841.88     59.09 o 
   5  14  13     1883.00     1920.50    113.79 o 
   6  14  13      678.53      637.64     72.98 o 
   1  15  13      776.62      729.26     56.41 o 
   2  15  13      569.31      589.88     50.31 o 
  -1  -4  14      131.08      147.55     22.04 o 
   0  -4  14      865.75      803.79     61.91 o 
   1  -4  14      862.04      850.43     61.34 o 
   2  -4  14      695.34      635.53    110.24 o 
   3  -4  14     1317.71     1351.72     75.59 o 
   4  -4  14      474.41      449.87     35.28 o 
   5  -4  14      937.45      897.91     50.19 o 
   6  -4  14      520.29      509.29     34.52 o 
  -2  -3  14     1183.90     1240.75     51.40 o 
  -1  -3  14      333.15      363.42     27.31 o 
   0  -3  14      764.90      747.12     45.37 o 
   1  -3  14      312.03      319.87     29.71 o 
   2  -3  14      445.86      353.76     30.86 o 
   3  -3  14      580.95      580.40     48.07 o 
   4  -3  14      182.21      121.25     18.69 o 
   5  -3  14      137.99      101.41     24.35 o 
   6  -3  14      157.34      123.11     21.29 o 
   7  -3  14      241.72      223.20     22.87 o 
  -3  -2  14     1284.81     1306.73     74.33 o 
  -2  -2  14     1572.49     1718.38     71.16 o 
  -1  -2  14      576.73      587.12     33.85 o 
   0  -2  14      878.76      843.11     39.92 o 
   1  -2  14      324.74      277.46     23.09 o 
   2  -2  14      448.21      383.92     31.67 o 
   3  -2  14      849.18      879.53     40.87 o 
   4  -2  14      664.15      697.33     30.87 o 
   5  -2  14      267.79      241.84     25.28 o 
   6  -2  14      136.95      114.57     18.11 o 
   7  -2  14      104.04       72.89     15.03 o 
   8  -2  14        0.51      -11.06     15.48 o 
  -4  -1  14      325.43      332.53     46.20 o 
  -3  -1  14      732.09      726.79     38.73 o 
  -2  -1  14     1200.65     1258.08     49.11 o 
  -1  -1  14      720.84      697.66     36.18 o 
   0  -1  14     1956.56     2061.25     60.73 o 
   1  -1  14      812.72      775.46     37.12 o 
   2  -1  14      727.83      675.20     30.05 o 
   3  -1  14     1149.71     1101.29     42.90 o 
   4  -1  14     1022.16      970.03     39.76 o 
   5  -1  14      247.74      244.10     20.67 o 
   6  -1  14      147.33      154.09     17.17 o 
   7  -1  14       49.83       35.46     14.61 o 
   8  -1  14       68.03       36.47     10.56 o 
   9  -1  14      113.26       89.31     29.39 o 
  -4   0  14      359.54      304.17     35.42 o 
  -3   0  14       73.54       50.34     10.15 o 
  -2   0  14      765.03      756.23     33.10 o 
  -1   0  14       84.93       84.35     15.91 o 
   0   0  14     1291.82     1314.90     47.81 o 
   1   0  14      242.32      203.77     21.10 o 
   2   0  14       36.75       24.28      9.58 o 
   3   0  14       61.01       37.87     10.52 o 
   4   0  14       36.58       14.70      9.77 o 
   5   0  14       17.28       12.14      8.99 o 
   6   0  14       60.83       60.83     12.03 o 
   7   0  14        3.03        6.96      8.17 o 
   8   0  14       47.78       37.95     24.06 o 
   9   0  14       43.83       34.96     14.82 o 
  -5   1  14      789.43      708.90     67.92 o 
  -4   1  14      270.93      278.28     27.28 o 
  -3   1  14      331.61      311.28     19.08 o 
  -2   1  14       41.20       35.72     10.24 o 
  -1   1  14       21.04       18.51      8.83 o 
   0   1  14      433.02      423.67     27.37 o 
   1   1  14       22.38       16.06      7.97 o 
   2   1  14       36.46       16.31      9.02 o 
   3   1  14       90.54       68.22     11.55 o 
   4   1  14       26.57       -1.53      9.10 o 
   5   1  14      194.28      166.49     15.79 o 
   6   1  14      219.91      176.57     17.83 o 
   7   1  14       23.36        5.87     15.28 o 
   8   1  14      343.25      338.60     25.62 o 
   9   1  14      180.07      206.77     24.99 o 
  -5   2  14      354.90      322.35     48.46 o 
  -4   2  14      488.69      437.01     27.76 o 
  -3   2  14      393.57      407.60     21.52 o 
  -2   2  14      457.48      432.58     21.47 o 
  -1   2  14        4.62        5.61      8.32 o 
   0   2  14     1730.74     1819.65     47.38 o 
   1   2  14      512.38      511.41     25.01 o 
   2   2  14      373.07      344.27     22.67 o 
   3   2  14       49.26       25.10      9.53 o 
   4   2  14       31.84       12.27     10.22 o 
   5   2  14      174.07      183.70     16.26 o 
   6   2  14        1.66      -10.15     10.15 o 
   7   2  14       32.30       21.03      9.37 o 
   8   2  14      497.88      466.80     29.41 o 
   9   2  14      312.16      255.84     28.19 o 
  -4   3  14      193.60      124.79     39.35 o 
  -3   3  14      718.97      679.94     35.39 o 
  -2   3  14      275.01      265.97     19.39 o 
  -1   3  14      116.64       95.57     12.71 o 
   0   3  14      169.25      154.54     13.23 o 
   1   3  14        7.85        4.77      7.30 o 
   2   3  14        5.81        4.55      8.50 o 
   3   3  14       63.38       56.24     12.05 o 
   4   3  14      189.44      177.82     17.63 o 
   5   3  14     1472.41     1474.17     43.13 o 
   6   3  14        4.55        1.61      8.64 o 
   7   3  14       34.41       20.15      9.60 o 
   8   3  14       92.43       84.63     16.49 o 
   9   3  14      353.24      326.24     30.95 o 
  -5   4  14       15.23        0.56     10.81 o 
  -4   4  14        6.20      -15.72     15.72 o 
  -3   4  14      192.07      147.49     20.27 o 
  -2   4  14        0.19       -2.86      8.20 o 
  -1   4  14      838.98      870.11     29.08 o 
   0   4  14      410.39      397.84     17.62 o 
   1   4  14      947.76      971.61     34.56 o 
   2   4  14      185.53      187.68     17.55 o 
   3   4  14      179.70      186.49     17.41 o 
   4   4  14      223.40      207.73     18.67 o 
   5   4  14     2845.32     2831.32     65.20 o 
   6   4  14      525.91      474.85     28.78 o 
   7   4  14      534.47      493.58     29.95 o 
   8   4  14     1178.62     1116.91     54.07 o 
   9   4  14      332.60      266.08     28.50 o 
  -5   5  14        1.21      -10.75     18.18 o 
  -4   5  14      181.38      157.16     18.25 o 
  -3   5  14      263.84      210.20     18.88 o 
  -2   5  14       29.20       26.21      9.98 o 
  -1   5  14       27.91       13.64      6.21 o 
   0   5  14        1.02        1.63      5.72 o 
   1   5  14      605.48      569.71     21.78 o 
   2   5  14      130.96      142.10     15.60 o 
   3   5  14       71.03       75.93     12.38 o 
   4   5  14      271.45      232.90     22.12 o 
   5   5  14     4675.37     4801.04    100.06 o 
   6   5  14     1552.58     1612.86     52.21 o 
   7   5  14     2341.00     2325.08     64.60 o 
   8   5  14      749.09      711.32     43.41 o 
   9   5  14     1225.18     1172.40     57.56 o 
  -5   6  14       29.23       17.37     10.75 o 
  -4   6  14      213.90      203.76     20.05 o 
  -3   6  14        0.19       -7.75      7.75 o 
  -2   6  14        6.43       -4.26      7.98 o 
  -1   6  14      117.54      102.69     12.61 o 
   0   6  14      253.43      252.26     16.23 o 
   1   6  14     1085.08     1091.60     35.85 o 
   2   6  14     1085.53     1099.80     38.44 o 
   3   6  14       90.18       96.05     15.33 o 
   4   6  14        5.44       -5.86     11.14 o 
   5   6  14     1356.77     1335.00     46.52 o 
   6   6  14      361.07      346.54     31.77 o 
   7   6  14      715.44      717.98     57.22 o 
   8   6  14      415.14      410.00     36.11 o 
   9   6  14      309.16      325.88     31.87 o 
  -5   7  14        3.83      -18.17     18.97 o 
  -4   7  14     1129.72     1138.03     40.31 o 
  -3   7  14      291.21      243.53     18.84 o 
  -2   7  14     1274.37     1304.07     36.11 o 
  -1   7  14      160.98      171.36     13.51 o 
   0   7  14      561.33      584.13     23.35 o 
   1   7  14     1333.07     1357.29     39.29 o 
   2   7  14     2362.85     2428.04     58.22 o 
   3   7  14      489.15      489.46     30.90 o 
   4   7  14       23.09       22.57     11.97 o 
   5   7  14     2567.95     2507.47     64.13 o 
   6   7  14      167.82      178.07     18.94 o 
   7   7  14     2374.45     2470.25     66.61 o 
   8   7  14     1371.45     1439.83     58.22 o 
   9   7  14      868.70      894.53     42.84 o 
  10   7  14      590.90      651.70     73.55 o 
  -5   8  14        0.72       31.18     17.64 o 
  -4   8  14      694.84      663.45     31.62 o 
  -3   8  14      614.95      599.33     29.20 o 
  -2   8  14      762.62      776.82     28.58 o 
  -1   8  14      415.92      425.13     20.83 o 
   0   8  14      443.92      442.60     20.53 o 
   1   8  14     1263.01     1266.23     42.08 o 
   2   8  14     4644.05     4805.46    108.90 o 
   3   8  14     2176.58     2249.77     57.36 o 
   4   8  14     2326.78     2299.40     67.14 o 
   5   8  14     2613.65     2634.68     65.77 o 
   6   8  14     1488.17     1551.51     51.33 o 
   7   8  14     2707.52     2935.08     64.01 o 
   8   8  14     1912.05     2003.30     61.92 o 
   9   8  14     1247.52     1268.55     51.23 o 
  -4   9  14      209.15      190.84     18.04 o 
  -3   9  14      310.07      311.29     19.69 o 
  -2   9  14      947.20      938.59     32.40 o 
  -1   9  14      913.09      887.37     34.77 o 
   0   9  14      681.39      644.22     29.50 o 
   1   9  14      805.00      857.05     35.20 o 
   2   9  14     3402.19     3499.11     74.32 o 
   3   9  14     1098.37     1167.35     41.76 o 
   4   9  14     1183.34     1222.59     49.12 o 
   5   9  14     1157.49     1185.00     47.19 o 
   6   9  14      158.66      149.84     17.81 o 
   7   9  14     1108.89     1223.81     47.31 o 
   8   9  14      976.87     1054.64     45.79 o 
   9   9  14      921.72      969.95     52.52 o 
  -4  10  14      638.93      665.41     37.19 o 
  -3  10  14      556.04      495.98     25.19 o 
  -2  10  14     1375.72     1460.58     60.41 o 
  -1  10  14     1170.77     1212.68     41.82 o 
   0  10  14      671.67      661.81     30.54 o 
   1  10  14      334.15      315.25     22.92 o 
   2  10  14     1244.84     1230.28     50.81 o 
   3  10  14      584.08      611.47     31.21 o 
   4  10  14     1203.20     1158.77     48.41 o 
   5  10  14     1656.86     1755.28     54.32 o 
   6  10  14      338.54      335.84     24.88 o 
   7  10  14      775.97      749.99     44.70 o 
   8  10  14      763.52      671.98     50.56 o 
   9  10  14      520.95      672.32     51.00 o 
  -3  11  14      216.29      193.59     24.79 o 
  -2  11  14      958.71      990.35     40.04 o 
  -1  11  14     1325.59     1365.53     55.57 o 
   0  11  14     1330.90     1317.68     57.17 o 
   1  11  14      530.36      470.68     28.71 o 
   2  11  14     1824.22     1839.12     55.37 o 
   3  11  14      942.07      939.74     39.23 o 
   4  11  14     1861.08     1872.36     51.24 o 
   5  11  14     2755.49     2951.57     71.67 o 
   6  11  14      909.08      958.38     57.40 o 
   7  11  14      518.32      521.51     37.98 o 
   8  11  14      588.74      576.74     41.33 o 
  -2  12  14      577.79      545.36     39.70 o 
  -1  12  14     1159.54     1116.26     47.14 o 
   0  12  14     1485.08     1553.65     50.98 o 
   1  12  14     1024.04     1005.12     43.05 o 
   2  12  14     1370.41     1319.18     48.95 o 
   3  12  14      174.41      153.56     25.37 o 
   4  12  14     1575.67     1599.12     47.96 o 
   5  12  14      827.52      889.56     39.93 o 
   6  12  14      509.01      497.19     47.35 o 
   7  12  14      379.14      387.20     33.36 o 
  -1  13  14      588.14      588.65     50.73 o 
   0  13  14      601.63      556.84     34.70 o 
   1  13  14      319.06      296.41     25.28 o 
   2  13  14      698.54      641.47     55.65 o 
   3  13  14      133.29       89.78     16.51 o 
   4  13  14      101.46       68.90     13.39 o 
   5  13  14      454.25      424.02     45.11 o 
   6  13  14      261.62      242.65     27.19 o 
   0  14  14      870.90      788.94     89.83 o 
   1  14  14      491.69      420.22     44.10 o 
   2  14  14     1664.66     1715.63    113.71 o 
   3  14  14      298.67      284.28     47.15 o 
  -1  -3  15      191.87      198.13     47.68 o 
   0  -3  15      109.32       94.79     25.16 o 
   1  -3  15      339.27      350.02     33.29 o 
   2  -3  15      666.01      603.74     65.66 o 
   3  -3  15      353.46      344.94     39.89 o 
   4  -3  15      137.09      128.21     28.91 o 
   5  -3  15      686.46      726.04     55.55 o 
   6  -3  15      110.02      139.51     40.62 o 
  -2  -2  15      105.62       69.11     30.15 o 
  -1  -2  15      218.84      165.68     25.04 o 
   0  -2  15        8.83      -14.77     14.77 o 
   1  -2  15      387.01      367.75     33.14 o 
   2  -2  15      475.89      439.90     35.26 o 
   3  -2  15      999.33     1060.50     64.01 o 
   4  -2  15      729.03      717.57     43.00 o 
   5  -2  15     1720.66     1795.87     70.81 o 
   6  -2  15      797.08      764.22     45.60 o 
   7  -2  15     1313.55     1462.96    166.88 o 
  -2  -1  15      106.73       86.82     19.31 o 
  -1  -1  15      337.36      336.72     26.64 o 
   0  -1  15      148.67      141.36     18.48 o 
   1  -1  15      274.76      247.36     22.55 o 
   2  -1  15     1315.89     1375.00     51.23 o 
   3  -1  15      796.64      832.44     38.93 o 
   4  -1  15      905.86      939.84     36.67 o 
   5  -1  15     1654.51     1654.96     54.68 o 
   6  -1  15      305.08      290.00     24.42 o 
   7  -1  15      773.57      782.35     36.30 o 
   8  -1  15      556.96      506.06     62.19 o 
  -3   0  15       88.57       48.72     19.06 o 
  -2   0  15      735.49      704.54     37.62 o 
  -1   0  15     1031.56     1074.89     46.14 o 
   0   0  15      882.34      934.52     42.44 o 
   1   0  15     1074.61     1140.29     46.52 o 
   2   0  15      994.37     1009.66     43.40 o 
   3   0  15      784.67      775.81     32.91 o 
   4   0  15      533.32      495.18     34.41 o 
   5   0  15     1592.83     1624.60     53.35 o 
   6   0  15      205.21      214.53     20.46 o 
   7   0  15      542.25      563.89     30.10 o 
   8   0  15      678.90      654.60     41.17 o 
  -3   1  15      295.28      282.90     25.11 o 
  -2   1  15      649.63      695.25     32.33 o 
  -1   1  15     1459.65     1474.98     53.20 o 
   0   1  15     1205.97     1309.81     49.41 o 
   1   1  15     1481.13     1500.76     60.40 o 
   2   1  15     1379.52     1476.61     44.50 o 
   3   1  15      756.92      741.51     32.02 o 
   4   1  15      973.17      965.80     40.57 o 
   5   1  15     3064.45     3008.91     72.16 o 
   6   1  15     1015.78     1021.89     42.73 o 
   7   1  15     1282.60     1258.56     48.19 o 
   8   1  15      940.77      936.13     42.38 o 
   9   1  15      828.05      894.02     59.25 o 
  -4   2  15      772.30      747.54     67.96 o 
  -3   2  15       28.06       38.76     11.44 o 
  -2   2  15      650.88      618.93     33.00 o 
  -1   2  15      531.28      564.63     28.83 o 
   0   2  15     1554.93     1732.08     56.24 o 
   1   2  15     1731.70     1815.25     64.03 o 
   2   2  15     2154.32     2304.31     55.03 o 
   3   2  15      455.22      452.22     27.18 o 
   4   2  15      529.16      521.88     29.47 o 
   5   2  15     2292.19     2273.87     56.04 o 
   6   2  15      599.76      589.18     32.69 o 
   7   2  15      876.80      884.11     40.13 o 
   8   2  15      430.89      398.73     28.06 o 
   9   2  15      471.45      528.74     72.30 o 
  -4   3  15     1417.63     1451.19     67.93 o 
  -3   3  15      914.53      881.07     38.80 o 
  -2   3  15     1174.21     1279.88     42.56 o 
  -1   3  15      717.82      763.68     32.55 o 
   0   3  15     1910.56     1997.22     51.59 o 
   1   3  15     1074.97     1132.83     37.94 o 
   2   3  15     2415.05     2527.27     65.39 o 
   3   3  15      205.77      181.18     17.50 o 
   4   3  15      191.02      168.24     18.32 o 
   5   3  15     1040.09      997.82     36.96 o 
   6   3  15      331.30      269.08     20.06 o 
   7   3  15      670.45      644.37     34.63 o 
   8   3  15      170.09      162.91     22.75 o 
   9   3  15      180.93      177.35     46.50 o 
  -4   4  15     1885.47     1955.03     79.64 o 
  -3   4  15     1683.41     1617.38     63.45 o 
  -2   4  15     1887.55     1969.03     74.44 o 
  -1   4  15      839.90      930.92     35.57 o 
   0   4  15     1001.18     1045.18     40.72 o 
   1   4  15     1222.42     1251.46     39.76 o 
   2   4  15     4191.71     4435.87     82.97 o 
   3   4  15      620.61      608.12     30.38 o 
   4   4  15     1089.11     1048.70     40.15 o 
   5   4  15     1926.16     1919.25     53.97 o 
   6   4  15      530.33      480.04     30.07 o 
   7   4  15      645.31      607.66     34.44 o 
   8   4  15      467.80      439.46     35.89 o 
   9   4  15       20.94       32.39     15.12 o 
  -4   5  15      923.77      912.09     49.32 o 
  -3   5  15     1008.13     1108.30     64.12 o 
  -2   5  15     1461.17     1489.95     49.22 o 
  -1   5  15      700.34      708.09     30.64 o 
   0   5  15      764.08      797.65     25.91 o 
   1   5  15      895.92      898.04     27.40 o 
   2   5  15     3876.38     3919.89     87.22 o 
   3   5  15     1347.93     1399.74     45.62 o 
   4   5  15     1362.18     1366.36     45.93 o 
   5   5  15      592.42      644.75     58.05 o 
   6   5  15      162.25      145.61     18.40 o 
   7   5  15      298.02      283.76     24.22 o 
   8   5  15      213.19      166.30     22.59 o 
   9   5  15       63.05       63.98     17.86 o 
  -4   6  15      507.39      551.96     39.25 o 
  -3   6  15     1503.29     1433.17     59.54 o 
  -2   6  15      975.17     1081.61     45.64 o 
  -1   6  15      588.65      608.97     31.50 o 
   0   6  15       75.75       82.54     10.18 o 
   1   6  15       15.41        2.43      7.65 o 
   2   6  15      710.01      685.22     31.69 o 
   3   6  15        2.89        0.77     10.92 o 
   4   6  15      324.57      307.76     26.33 o 
   5   6  15       12.00        9.86     10.35 o 
   6   6  15        6.22      -17.83     17.83 o 
   7   6  15       11.45        3.49     10.66 o 
   8   6  15      252.56      220.81     22.30 o 
   9   6  15       32.95       53.12     23.20 o 
  -4   7  15      676.84      653.48     42.12 o 
  -3   7  15      431.64      420.46     27.92 o 
  -2   7  15      865.35      867.23     38.74 o 
  -1   7  15      986.12     1046.29     35.95 o 
   0   7  15      292.47      310.72     19.64 o 
   1   7  15        9.50       10.92      8.70 o 
   2   7  15      853.26      866.90     36.14 o 
   3   7  15       88.18       62.41     13.02 o 
   4   7  15      483.74      462.21     31.58 o 
   5   7  15      209.78      196.23     19.25 o 
   6   7  15        2.59        8.21     10.26 o 
   7   7  15       64.86       36.36     12.88 o 
   8   7  15       67.09       41.11     11.52 o 
   9   7  15      115.14       95.04     31.40 o 
  -4   8  15      335.40      322.19     25.70 o 
  -3   8  15      371.75      343.46     22.85 o 
  -2   8  15      622.79      581.71     34.68 o 
  -1   8  15     1642.15     1687.98     46.46 o 
   0   8  15     1420.37     1385.18     52.55 o 
   1   8  15      396.33      348.76     27.50 o 
   2   8  15      735.42      716.19     38.19 o 
   3   8  15        1.76       -9.97      9.97 o 
   4   8  15      343.14      310.86     26.00 o 
   5   8  15       17.65        9.20     10.27 o 
   6   8  15        2.11        2.33     10.09 o 
   7   8  15      175.07      157.05     19.94 o 
   8   8  15        3.32       -9.81     10.41 o 
  -3   9  15      150.25      134.99     15.47 o 
  -2   9  15       34.30       33.58      8.20 o 
  -1   9  15      412.22      401.97     28.08 o 
   0   9  15      109.67       94.33     15.57 o 
   1   9  15        0.51      -12.45     12.45 o 
   2   9  15       71.54       52.59     11.08 o 
   3   9  15      446.71      442.20     31.30 o 
   4   9  15       63.75       57.62     13.29 o 
   5   9  15        0.21       -2.42      9.74 o 
   6   9  15        3.22        3.12     11.00 o 
   7   9  15      188.69      167.77     21.61 o 
   8   9  15        1.28       -6.35     13.87 o 
  -3  10  15       28.26       53.42     15.93 o 
  -2  10  15       77.28       74.86     15.40 o 
  -1  10  15       27.47       25.63     10.58 o 
   0  10  15       36.70       16.14     11.89 o 
   1  10  15        8.55       -0.59     10.85 o 
   2  10  15       47.95       33.48     16.00 o 
   3  10  15      377.51      357.42     25.33 o 
   4  10  15      183.16      167.38     21.07 o 
   5  10  15      162.98      133.11     16.79 o 
   6  10  15      212.07      164.58     24.58 o 
   7  10  15      662.62      597.52     41.49 o 
   8  10  15      485.24      498.37     79.02 o 
  -2  11  15       67.50       33.46     12.10 o 
  -1  11  15       64.51       38.65     12.39 o 
   0  11  15        0.57       11.49     10.03 o 
   1  11  15        0.40      -14.05     14.05 o 
   2  11  15       44.62       21.70     12.54 o 
   3  11  15      142.90      105.11     18.40 o 
   4  11  15      318.06      291.37     26.48 o 
   5  11  15      426.93      437.42     28.81 o 
   6  11  15      244.00      241.86     22.88 o 
   7  11  15      457.49      470.05     36.93 o 
  -1  12  15      130.79      120.26     19.47 o 
   0  12  15      426.80      450.17     28.30 o 
   1  12  15      265.71      252.79     27.44 o 
   2  12  15        3.00        7.48     11.92 o 
   3  12  15      122.02      101.09     18.92 o 
   4  12  15      378.41      365.65     27.33 o 
   5  12  15      119.07      114.87     15.99 o 
   6  12  15      381.55      376.05     32.91 o 
   7  12  15      126.50      145.24     28.73 o 
   0  13  15      777.55      722.63     82.81 o 
   1  13  15      596.31      627.86     48.03 o 
   2  13  15      151.04      128.76     20.78 o 
   3  13  15      341.05      327.97     30.93 o 
   4  13  15      361.68      457.17     43.65 o 
   5  13  15     1745.04     1878.50    129.22 o 
   1  -2  16      751.66      709.37     80.82 o 
   2  -2  16     1085.91     1111.20     98.09 o 
   5  -2  16      713.34      699.05     75.30 o 
  -1  -1  16      453.76      458.55     51.47 o 
   0  -1  16      757.72      722.59     39.46 o 
   1  -1  16      160.63      156.69     19.30 o 
   2  -1  16      459.88      453.25     33.91 o 
   3  -1  16        2.62       -3.83     14.05 o 
   4  -1  16       48.40       27.24     10.27 o 
   5  -1  16      175.00      141.57     46.56 o 
   6  -1  16       25.85       38.25     23.81 o 
  -1   0  16      133.08       91.54     15.74 o 
   0   0  16      220.12      201.08     21.64 o 
   1   0  16       44.88       13.91     12.21 o 
   2   0  16      324.10      291.69     25.62 o 
   3   0  16      128.20       66.64     14.68 o 
   4   0  16        6.40        1.42     10.10 o 
   5   0  16       19.60      -12.38     12.38 o 
   6   0  16        3.48      -10.04     10.05 o 
   7   0  16       81.06       67.02     19.45 o 
  -2   1  16      169.94      153.05     21.51 o 
  -1   1  16      169.44      156.49     19.87 o 
   0   1  16      157.18      150.09     18.74 o 
   1   1  16      115.20       69.90     14.86 o 
   2   1  16      770.73      784.00     39.75 o 
   3   1  16       19.51       -2.29     10.53 o 
   4   1  16        1.83      -13.17     13.17 o 
   5   1  16        0.16       -0.53     12.10 o 
   6   1  16       68.34       33.09     11.38 o 
   7   1  16      160.96      182.79     22.39 o 
  -2   2  16      123.59       98.95     13.52 o 
  -1   2  16       76.30       74.41     13.32 o 
   0   2  16       20.55        1.47     10.70 o 
   1   2  16       53.86       51.17     13.79 o 
   2   2  16       78.13       57.63     11.65 o 
   3   2  16      281.30      246.07     20.60 o 
   4   2  16       49.02       33.40      9.76 o 
   5   2  16      334.85      284.23     21.29 o 
   6   2  16       34.84       -6.16     10.74 o 
   7   2  16      158.32      152.79     18.73 o 
   8   2  16        4.27      -15.76     15.76 o 
  -3   3  16      151.60      176.61     38.39 o 
  -2   3  16        0.53      -14.70     17.72 o 
  -1   3  16        9.10       -9.56      9.56 o 
   0   3  16      369.38      363.52     27.26 o 
   1   3  16      117.74      141.50     18.17 o 
   2   3  16       88.71       64.56     12.13 o 
   3   3  16      233.86      213.05     20.11 o 
   4   3  16      248.25      212.18     19.89 o 
   5   3  16      789.64      768.02     33.64 o 
   6   3  16      724.45      682.47     32.49 o 
   7   3  16     1018.45     1023.86     44.79 o 
   8   3  16       91.13      128.29     38.86 o 
  -3   4  16       54.75       38.44     17.19 o 
  -2   4  16        0.23       -1.04     17.38 o 
  -1   4  16      100.59       92.54     13.02 o 
   0   4  16        0.53        1.00      8.28 o 
   1   4  16      667.72      629.05     33.16 o 
   2   4  16       53.74       19.10      9.95 o 
   3   4  16      714.32      674.01     33.35 o 
   4   4  16      382.36      348.00     24.91 o 
   5   4  16     1168.61     1151.87     40.90 o 
   6   4  16     1525.59     1470.76     46.89 o 
   7   4  16     1885.93     1919.98     62.14 o 
   8   4  16      385.92      364.44     70.61 o 
  -3   5  16       11.37        4.49     27.91 o 
  -2   5  16      132.57      143.16     21.20 o 
  -1   5  16       75.09       64.22     12.46 o 
   0   5  16      431.16      433.80     40.33 o 
   1   5  16       58.90       69.72     12.49 o 
   2   5  16     1307.19     1232.26     44.21 o 
   3   5  16      476.14      507.06     29.12 o 
   4   5  16      762.73      718.97     34.65 o 
   5   5  16      620.79      590.23     33.60 o 
   6   5  16      796.82      809.46     40.10 o 
   7   5  16     1179.02     1204.33     49.51 o 
   8   5  16       17.39        9.59     11.22 o 
  -3   6  16      472.55      479.86     41.19 o 
  -2   6  16     1208.70     1201.53     55.45 o 
  -1   6  16      388.31      344.13     30.32 o 
   0   6  16      612.16      610.23     30.56 o 
   1   6  16     1093.65     1120.52     34.49 o 
   2   6  16      868.58      921.98     59.10 o 
   3   6  16     1382.90     1466.96     56.24 o 
   4   6  16     1065.63     1107.15     49.83 o 
   5   6  16      579.14      559.34     37.14 o 
   6   6  16      889.45      888.20     41.36 o 
   7   6  16     1202.73     1228.03     49.88 o 
   8   6  16      480.32      404.48     29.99 o 
  -3   7  16       87.76      117.72     28.85 o 
  -2   7  16     1281.71     1310.44     58.28 o 
  -1   7  16      153.79      173.53     19.89 o 
   0   7  16      559.11      497.48     30.01 o 
   1   7  16      804.40      784.39     33.34 o 
   2   7  16      992.94     1032.69     44.26 o 
   3   7  16     1482.07     1640.47     59.64 o 
   4   7  16     2106.25     2226.02     70.47 o 
   5   7  16      963.77      976.79     42.83 o 
   6   7  16     1449.74     1470.74     53.37 o 
   7   7  16     1358.63     1425.39     59.70 o 
   8   7  16      541.21      578.74     66.57 o 
  -3   8  16       65.29       74.00     20.48 o 
  -2   8  16      695.35      734.25     37.46 o 
  -1   8  16      446.21      433.54     29.15 o 
   0   8  16     1138.02     1167.19     64.93 o 
   1   8  16     1109.73     1085.38     47.93 o 
   2   8  16     1075.23     1093.45     42.19 o 
   3   8  16     1105.99     1146.88     53.04 o 
   4   8  16     1684.81     1759.75     62.99 o 
   5   8  16      694.63      730.72     37.21 o 
   6   8  16      723.57      712.89     37.55 o 
   7   8  16      555.40      546.55     34.28 o 
   8   8  16      201.51      214.16     42.94 o 
  -2   9  16     1599.22     1791.98     92.57 o 
  -1   9  16      901.04      972.30     43.65 o 
   0   9  16     2331.03     2433.56     68.36 o 
   1   9  16     1407.28     1483.87     57.60 o 
   2   9  16      613.72      569.19     36.32 o 
   3   9  16      489.14      452.00     28.34 o 
   4   9  16     1180.00     1177.62     52.13 o 
   5   9  16      714.89      718.69     37.48 o 
   6   9  16     1193.59     1224.67     49.23 o 
   7   9  16      705.60      742.57     39.45 o 
  -2  10  16      948.32     1079.30     82.80 o 
  -1  10  16      442.17      502.84     38.38 o 
   0  10  16     1929.65     1947.79     68.41 o 
   1  10  16     1796.87     1822.08     65.01 o 
   2  10  16     1580.01     1557.97     60.28 o 
   3  10  16      662.52      649.67     36.06 o 
   4  10  16     2137.45     2177.52     93.55 o 
   5  10  16     1523.23     1647.04     56.49 o 
   6  10  16     2107.37     2229.28     66.72 o 
   7  10  16      876.90      885.61     51.06 o 
  -1  11  16      256.39      229.37     35.29 o 
   0  11  16     1059.22     1152.35     49.29 o 
   1  11  16     1456.25     1397.17     58.44 o 
   2  11  16      802.35      828.33     45.12 o 
   3  11  16      223.25      211.66     35.65 o 
   4  11  16      621.82      670.29     40.34 o 
   5  11  16      194.78      217.06     24.82 o 
   6  11  16      795.89      792.16     47.66 o 
   0  12  16      353.40      492.67     81.06 o 
   1  12  16      568.97      572.09     64.11 o 
   2  12  16      407.66      399.41     33.26 o 
   3  12  16       35.17        3.09     11.70 o 
   4  12  16      263.79      242.57     33.38 o 
   5  12  16       13.29      -12.89     15.24 o 
   3  13  16      746.76      864.45     82.12 o 
   1   0  17      837.41      883.53     63.39 o 
   2   0  17      504.15      544.24     49.23 o 
   3   0  17      720.39      804.85     88.84 o 
   4   0  17     1150.90     1221.21    108.11 o 
   5   0  17     1516.06     1527.75     64.71 o 
   0   1  17     1008.99     1024.73     53.38 o 
   1   1  17     1000.62     1129.20     49.52 o 
   2   1  17     1130.85     1141.38     50.03 o 
   3   1  17      541.48      495.70     33.05 o 
   4   1  17     1074.03     1083.45     42.26 o 
   5   1  17      849.94      876.20     58.90 o 
   6   1  17     1202.32     1127.34     67.69 o 
  -1   2  17      378.09      391.12     33.54 o 
   0   2  17      980.58     1064.99     73.76 o 
   1   2  17      999.85     1072.29     48.06 o 
   2   2  17     1083.99     1133.30     54.48 o 
   3   2  17      202.50      178.10     17.93 o 
   4   2  17      361.14      367.73     29.77 o 
   5   2  17       34.68       11.91     10.77 o 
   6   2  17      756.21      751.12     56.40 o 
  -1   3  17      352.97      353.51     26.43 o 
   0   3  17      978.66     1058.32     47.61 o 
   1   3  17     1202.23     1370.87     54.57 o 
   2   3  17     1832.13     1974.20     63.94 o 
   3   3  17     1192.05     1265.84     44.17 o 
   4   3  17     1356.46     1472.10     52.13 o 
   5   3  17      485.46      446.21     26.84 o 
   6   3  17      994.60      988.78     39.80 o 
  -1   4  17      568.74      565.95     36.18 o 
   0   4  17      623.93      672.35     42.59 o 
   1   4  17     1466.46     1488.07     71.26 o 
   2   4  17     1752.18     1872.44     53.06 o 
   3   4  17     1144.13     1182.66     46.64 o 
   4   4  17     1874.74     1963.20     59.48 o 
   5   4  17      202.17      198.98     18.67 o 
   6   4  17      697.39      663.50     32.61 o 
  -2   5  17     1241.05     1455.77     96.23 o 
  -1   5  17      547.29      580.71     35.83 o 
   0   5  17      641.71      686.50     32.45 o 
   1   5  17      490.23      542.52     34.38 o 
   2   5  17      250.94      234.38     19.58 o 
   3   5  17      308.03      265.86     29.69 o 
   4   5  17      520.59      497.62     30.45 o 
   5   5  17        6.58       -4.01     16.77 o 
   6   5  17      182.84      177.89     20.99 o 
   7   5  17       17.41       11.25     22.19 o 
  -2   6  17      913.06      981.87     78.59 o 
  -1   6  17      424.78      467.15     41.53 o 
   0   6  17      602.55      581.80     38.74 o 
   1   6  17      485.01      484.24     31.43 o 
   2   6  17      361.37      353.63     29.88 o 
   3   6  17      116.79      103.04     18.58 o 
   4   6  17      669.37      704.85     41.04 o 
   5   6  17       75.06       66.58     16.36 o 
   6   6  17      106.45       89.14     17.44 o 
   7   6  17       11.34       18.25     14.65 o 
  -1   7  17      438.33      467.61     94.63 o 
   0   7  17      638.01      626.04     56.29 o 
   1   7  17      862.77      849.57     40.52 o 
   2   7  17      187.78      162.40     19.87 o 
   3   7  17        6.45       -5.45     14.38 o 
   4   7  17      383.28      351.19     29.73 o 
   5   7  17        3.83       21.91     12.48 o 
   6   7  17      146.99      112.46     18.13 o 
   7   7  17       14.15       10.39     19.28 o 
  -1   8  17       92.96       67.10     27.02 o 
   0   8  17      117.52      104.85     19.52 o 
   1   8  17      312.66      267.08     36.01 o 
   2   8  17        0.27        4.18     10.34 o 
   3   8  17      106.72       53.17     12.97 o 
   4   8  17       12.34        2.45     11.98 o 
   5   8  17       62.02       37.10     12.24 o 
   6   8  17        3.77       16.69     14.87 o 
   7   8  17       31.11       23.78     21.87 o 
  -1   9  17        3.27       -0.57     18.60 o 
   0   9  17       13.16       13.40     11.51 o 
   1   9  17      306.13      258.89     23.95 o 
   2   9  17        0.68       -4.88     12.85 o 
   3   9  17       34.46       23.14     15.93 o 
   4   9  17        0.96       14.77     13.85 o 
   5   9  17      393.01      336.91     27.19 o 
   6   9  17       71.64       44.72     17.37 o 
   7   9  17      276.80      277.76     49.90 o 
   0  10  17        0.24        2.66     22.64 o 
   1  10  17      113.57       83.12     17.69 o 
   2  10  17       19.36       -0.32     11.39 o 
   3  10  17       11.85      -11.55     12.62 o 
   4  10  17       25.83       11.83     11.63 o 
   5  10  17      730.93      805.35     48.41 o 
   6  10  17      313.83      345.92     39.64 o 
   1  11  17       15.56       17.09     33.32 o 
   2  11  17      473.74      453.32     42.13 o 
   3  11  17       84.45       28.40     19.64 o 
   4  11  17      134.57      120.02     33.01 o 
   5  11  17      778.42      873.52     59.98 o 
   1   3  18        8.89       50.21     30.04 o 
   2   3  18      121.29      145.60     37.76 o 
   4   3  18       41.94       19.01     19.91 o 
   5   3  18      208.27      265.27     45.50 o 
   1   4  18        9.08      -33.66     33.66 o 
   2   4  18      420.49      386.98     40.94 o 
   3   4  18      372.45      407.57     29.46 o 
   4   4  18      169.13      143.53     26.04 o 
   5   4  18      343.80      419.38     55.48 o 
   0   5  18      454.53      433.35     55.77 o 
   1   5  18       23.28      -20.78     30.73 o 
   2   5  18      710.96      721.14    118.32 o 
   3   5  18      772.12      840.58     45.13 o 
   4   5  18      511.48      540.88     36.84 o 
   5   5  18      638.23      644.53     69.91 o 
   1   6  18       27.35      -26.31     26.31 o 
   2   6  18      706.54      785.27     67.44 o 
   3   6  18      948.24      983.62     60.16 o 
   4   6  18     1336.29     1479.54     74.15 o 
   5   6  18     1660.99     1690.80     80.81 o 
   2   7  18      893.80      903.55     84.50 o 
   3   7  18      481.12      466.25     41.80 o 
   4   7  18      741.62      836.24     56.81 o 
   5   7  18      836.92      933.45     60.36 o 
   1   8  18      450.87      455.16     95.61 o 
   2   8  18     1072.52     1088.69     82.67 o 
   3   8  18      311.77      306.35     45.60 o 
   4   8  18      476.27      495.22     43.82 o 
   5   8  18     1261.86     1373.72    109.82 o 
   2   9  18     1721.29     1587.06     82.87 o 
   3   9  18      685.71      726.03     69.96 o 
   4   9  18     1163.82     1320.82    107.32 o 
   5   9  18     1385.67     1502.86    114.56 o 
                                                 
